# Supplementary material for: Mapping the genomic landscape of multidrug resistance in Plasmodium falciparum and its impact on parasite fitness
Source: Sci Adv. 2023 Nov 8;9(45):eadi2364. doi: 10.1126/sciadv.adi2364 (PMC10631731; doi:10.1126/sciadv.adi2364)
Supplement: Supplementary file 3 — Tables S1 to S13 [file sciadv.adi2364_tables_s1_to_s13.zip]

Archive with 1 entries (1 files):
- adi2364_Tables_S1_to_S13.xlsx
