# Supplementary material for: Mapping the genomic landscape of multidrug resistance in Plasmodium falciparum and its impact on parasite fitness
Source: Sci Adv. 2023 Nov 8;9(45):eadi2364. doi: 10.1126/sciadv.adi2364 (PMC10631731; doi:10.1126/sciadv.adi2364)
Supplement: Supplementary file 3 — Tables S1 to S13 [file sciadv.adi2364_tables_s1_to_s13.zip › adi2364_Tables_S1_to_S13.xlsx]

## Sheet: S1
Table S1. List of first-line antimalarials and preclinical compounds tested on the genetic cross parents, RF7 × NF54, and statistical results. Listed are the drug inhibition concentration (IC50) values (in nM) for 50% survival, ring-stage survival % (RSA), piperaquine survival % (PSA), and area under the curve (AUC) values. Student's t-tests, comparing NF54 and RF7, were conducted with correction…
				NF54				RF7
Compound type	Compound	Index		Mean	SEM	N		Mean	SEM	N		Significant?	Adjusted P-value
First-line	Dihydroartemisinin	RSA		0.2275	0.17547	4		11.7667	1.02686	3		Yes	4.7e-05
First-line	Dihydroartemisinin	AUC		43.33	0.564146	4		128.733	12.5056	3		Yes	0.000453
First-line	Piperaquine	PSA		0.692	0.103819	15		34.525	2.55681	4		Yes	<1E-06
First-line	Piperaquine	AUC		64.4507	3.21466	14		186.9	13.3243	4		Yes	<1E-06
First-line	Dihydroartemisinin	IC50		1.31228	0.460749	4		2.03033	0.331669	3		No	0.823767
First-line	Artesunate	IC50		4.405	0.566663	4		2.59367	0.481467	3		No	0.432752
First-line	Piperaquine	IC50		13.311	1.10982	14		201.631	62.3929	4		Yes	0.000173
First-line	md-Amodiaquine	IC50		9.53916	1.44892	6		10.9147	0.636492	3		No	0.825985
First-line	Pyronaridine	IC50		2.82659	0.458377	6		2.234	0.196088	3		No	0.825985
First-line	Lumefantrine	IC50		74.3386	5.24145	17		12.4531	1.46501	15		Yes	<1E-06
First-line	Mefloquine	IC50		32.1927	3.15075	11		9.52066	0.768521	5		Yes	0.003514
First-line	Chloroquine	IC50		8.34575	1.0665	4		35.3333	7.02666	3		No	0.056735
First-line	md-chloroquine	IC50		22.0197	1.33137	10		460.982	34.6061	7		Yes	<1E-06
First-line	Quinine	IC50		36.6227	4.99095	8		45.69	7.03115	3		No	0.825985
First-line	Pyrimethamine	IC50		18.5463	4.89409	4		>20,000	0	3		Yes	<1E-06
First-line	Primaquine	IC50		850.367	21.5046	3		642	149.292	3		No	0.806224
First-line	Tafenoquine	IC50		1905.4	353.293	10		360.241	123.873	7		Yes	0.030296
First-line	Atovaquone	IC50		2.24425	1.01801	4		2.57067	0.50292	3		No	0.825985
Preclinical	OZ439	IC50		4.9675	0.83758	4		3.02333	0.856694	3		No	0.734982
Preclinical	ELQ300	IC50		18.5977	6.47686	3		21.0567	3.15874	3		No	0.998749
Preclinical	KAE609 (cipargamin)	IC50		1.07173	0.143723	4		0.940033	0.121771	3		No	0.995362
Preclinical	KAF156 (ganaplacide)	IC50		8.44275	2.21974	4		5.00067	0.599775	3		No	0.928758
Preclinical	DSM265	IC50		572.425	491.575	2		674.64	288.906	3		No	0.998749
Preclinical	DDD107498	IC50		0.315033	0.0163907	3		0.328867	0.0435335	3		No	0.998749
Preclinical	MMV048	IC50		21.97	1.76519	3		17.7667	1.94127	3		No	0.869778
Preclinical	Halofuginone	IC50		0.414367	0.035794	3		0.394667	0.0241081	3		No	0.998749
Preclinical	Ferroquine	IC50		5.29533	0.885249	3		6.868	0.852643	3		No	0.928758
Preclinical	P218	IC50		0.89446	0.112021	7		29.8588	2.00158	7		Yes	<1E-06
Preclinical	AN3661	IC50		28.125	3.105	2		31.04	5.37677	3		No	0.998749
Preclinical	Methylene blue	IC50		5.48501	0.472202	6		5.72367	1.60889	3		No	0.998749
Preclinical	ACT-451840	IC50		1.29605	0.132971	4		0.907567	0.127105	3		No	0.671174
Preclinical	GNF-Pf-5640	IC50		16.3767	1.87974	7		1.37113	0.152441	7		Yes	5.2e-05
Preclinical	MMV665939	IC50		2795.33	315.314	5		10504.8	720.941	5		Yes	0.000129
Preclinical	MMV675939	IC50		57.7173	4.24174	11		559.718	137.84	5		Yes	0.000738
Preclinical	MMV675939	AUC		35.4264	2.13767	11		139.32	2.70026	5		Yes	<1E-06

## Sheet: S2
Table S2. Plasmodium falciparum oocyst, sporozoite, asexual counts in mosquito and mouse infections, and the number of recombinant progeny obtained for the RF7 × NF54 genetic cross.
No. of mosquitoes infected	Day 7 oocyst mean count (Range)	Mouse ID	No. of sporozoites	Infection route	Percent parasitemia on day of mouse sacrifice*	Drug-pressured before cloning?	No. of cloned pure progeny	No. of NF54-like progeny	No. of RF7-like progeny	No. of recombinant progeny	No. of recombinant haplotype groups‡	Recombinant haplotype groups (shared between mice)	Recombinant haplotype groups (unique between mice)
15/20	10.7 (2-36)	M45915	~1000	Mosquito bite	≤0.01%	No	6	3	0	3 (50%)	3	HapB, HapD	HapH
		M46019	~1000	Mosquito bite	≤0.01%	No	4	4	0	0 (0%)	0	-	-
		M46033	~1000	Mosquito bite	≤0.01%	No	31	1	0	30 (96.8%)	4	HapB, HapE	HapF, HapK
		M46056	3 million† (120 mosquitoes)	IV	0.003	No	107	74	0	33 (30.8%)	8	HapD, HapE	HapC, HapG, HapI, HapJ, HapL, HapM
						Yes	81	0	0	81 (100%)	24	-	HapI, HapJ, HapO, HapP, HapQ, HapR, HapS, HapT, HapU, HapV, HapW, HapX, HapY, HapZ, Hap1, Hap2, Hap3, Hap4, Hap5, Hap6, Hap7, Hap8, Hap9, Hap10
*A total of ~0.3 mL whole blood was recovered on day 7.5 from infected mice. Washed red blood cells harboring parasites were then placed into in vitro culture.
†The salivary gland sporozoite loads were on average 25,000 per mosquito.
‡The number of representative recombinant haplotype groups found among the recombinant progeny after excluding selfed-NF54 progeny (several were shared between mice or between drug and no-drug conditions in the M46056 mouse). Listed in columns M and N are the haplotype groups.

## Sheet: S3
Table S3. Whole-genome sequencing metrics for the two genetic cross parents, RF7 and NF54, and the 49 progeny clones that were phenotyped and used in QTL mapping, and grouped by haplotype.
Haplotype group	Parasite origin	No. of lines	Library prep kit	Read length	Sequencing platform	No. of mapped reads*	Mean depth of coverage	% of genome with >5 reads	% of genome with >10 reads	% not detected	% heterozygous	% RF7 allele	% NF54 allele	Parasite ID(s)†
HapN	RF7 (parent)	1	Nextera DNA flex	2x300	MiSeq	5074419	44.477	95	93.3	0	0	1	0	RF7Parent
HapA	NF54 (parent); progeny‡	1; 2	Nextera DNA flex	2x300	MiSeq	3877428	33.1093	98.1	95.88	0	0	0	1	NF54Parent	HapACL1	HapACL2
HapB.1, B.2	progeny§	4	Nextera DNA flex	2x300	MiSeq	4884954	41.9515	96.37	95.27	0.0152523	0.0298015	0.407702	0.547244	HapB.1CL1	HapB.1CL2	HapB.1CL3	HapB.2CL4
HapC	progeny	5	Nextera DNA flex	2x300	MiSeq	5774322	50.0398	95.72	94.9	0.0217427	0.0254205	0.536157	0.41668	HapCCL1	HapCCL2	HapCCL3	HapCCL4	HapCCL5
HapD	progeny	2	Nextera DNA flex	2x300	MiSeq	4825338	40.027	95.67	94.49	0.0231489	0.0334253	0.579209	0.364217	HapDCL1	HapDCL2
HapE	progeny	3	Nextera DNA flex	2x300	MiSeq	5256037	46.8138	95.99	95.11	0.0300178	0.0258532	0.493645	0.450484	HapECL1	HapECL2	HapECL3
HapF	progeny	1	Nextera DNA flex	2x300	MiSeq	5108598	44.5023	96.25	95.35	0.0172535	0.0223376	0.458651	0.501758	HapFCL1
HapG	progeny	1	Nextera DNA flex	2x300	MiSeq	4417467	38.9659	96.16	94.25	0.0257991	0.0252583	0.362324	0.586619	HapGCL1
HapH	progeny	1	Nextera DNA flex	2x300	MiSeq	3280518	27.9806	96.57	93.99	0.0433231	0.0246092	0.381903	0.550165	HapHCL1
HapI	progeny	1	Nextera DNA flex	2x300	MiSeq	5139482	43.9487	96.52	95.79	0.0114122	0.0176862	0.340797	0.630104	HapICL1
HapJ	progeny	3	Nextera DNA flex	2x300	MiSeq	3450662	30.3743	96.32	94.08	0.035102	0.0593867	0.410893	0.494618	HapJCL1	HapJCL2	HapJCL3
HapK	progeny	1	Nextera DNA flex	2x300	MiSeq	4967780	43.354	96.49	95.51	0.0214181	0.0241765	0.41933	0.535075	HapKCL1
HapL	progeny	1	Nextera DNA flex	2x300	MiSeq	4137864	36.2574	96.17	94.76	0.0223376	0.0190924	0.33977	0.6188	HapLCL1
HapM	progeny	1	Nextera DNA flex	2x300	MiSeq	4014994	36.6691	95.69	93.47	0.0316404	0.0229866	0.474498	0.470875	HapMCL1
HapO	progeny	1	Nextera DNA flex	2x300	MiSeq	4165458	37.6696	95.91	93.85	0.0258532	0.0241225	0.487695	0.462329	HapOCL1
HapP	progeny	1	Nextera DNA flex	2x300	MiSeq	3541315	31.3717	95.29	92.13	0.0438098	0.025096	0.591541	0.339553	HapPCL1
HapQ	progeny	1	Nextera DNA flex	2x300	MiSeq	2714577	25.6293	94.94	90.15	0.0530045	0.0226621	0.504462	0.419871	HapQCL1
HapR	progeny	1	Nextera DNA flex	2x300	MiSeq	7501637	68.3908	96.13	95.28	0.0153064	0.0278003	0.672021	0.284872	HapRCL1
HapS	progeny	2	Nextera DNA flex	2x300	MiSeq	4095665	36.3666	95.64	93.33	0.0316404	0.0249878	0.579588	0.363784	HapSCL1	HapSCL2
HapT	progeny	1	Nextera DNA flex	2x300	MiSeq	4404066	38.8744	95.64	93.71	0.0293147	0.0283953	0.506247	0.436043	HapTCL1
HapU	progeny	1	Nextera DNA flex	2x300	MiSeq	4545914	39.8122	95.28	93.15	0.0312618	0.0318568	0.707448	0.229434	HapUCL1
HapV	progeny	1	Nextera DNA flex	2x300	MiSeq	5185622	45.9224	95.88	94.51	0.0243929	0.0235816	0.524474	0.427552	HapVCL1
HapW	progeny	1	Nextera DNA flex	2x300	MiSeq	4257018	37.1717	95.53	93.43	0.0321272	0.0314782	0.594462	0.341933	HapWCL1
HapX	progeny	1	Nextera DNA flex	2x300	MiSeq	4641380	41.2669	95.95	94.26	0.0196333	0.0327222	0.573098	0.374547	HapXCL1
HapY	progeny||	1	Nextera DNA flex	2x300	MiSeq	3758439	21.1246	95.72	91.33	0.0730164	0.0197956	0.424415	0.482774	HapYCL1
HapZ	progeny	1	Nextera DNA flex	2x300	MiSeq	4343782	38.9062	95.74	93.87	0.0319109	0.0343988	0.593758	0.339932	HapZCL1
Hap1	progeny	1	Nextera DNA flex	2x300	MiSeq	4553773	38.8586	95.83	94.1	0.0253123	0.028828	0.425009	0.52085	Hap1CL1
Hap2	progeny	1	Nextera DNA flex	2x300	MiSeq	4197699	38.9349	96.41	94.66	0.0239602	0.0259614	0.424577	0.525502	Hap2CL1
Hap3	progeny	1	Nextera DNA flex	2x300	MiSeq	3519766	33.1005	96.49	94.02	0.0297474	0.0262318	0.434366	0.509654	Hap3CL1
Hap4	progeny	1	Nextera DNA flex	2x300	MiSeq	4191174	37.6753	95.68	93.57	0.0251501	0.0303424	0.527016	0.417491	Hap4CL1
Hap5	progeny	1	Nextera DNA flex	2x300	MiSeq	4290233	38.6592	95.07	92.88	0.0318568	0.0297474	0.689437	0.248959	Hap5CL1
Hap6	progeny	1	Nextera DNA flex	2x300	MiSeq	6029959	54.186	96.07	94.88	0.0162259	0.0299638	0.569744	0.384066	Hap6CL1
Hap7	progeny	1	Nextera DNA flex	2x300	MiSeq	5046160	45.8017	95.6	94.14	0.0221753	0.0339121	0.707231	0.236681	Hap7CL1
Hap8	progeny	1	Nextera DNA flex	2x300	MiSeq	5300766	50.0187	96.07	94.82	0.0135216	0.0319109	0.481475	0.473092	Hap8CL1
Hap9	progeny	1	Nextera DNA flex	2x300	MiSeq	4972158	44.6755	95.55	94.16	0.0217427	0.034507	0.626318	0.317432	Hap9CL1
Hap10	progeny	1	Nextera DNA flex	2x300	MiSeq	6775755	61.2389	96.46	95.59	0.0157932	0.0253123	0.49954	0.459354	Hap10CL1
*A total of 18,489 single nucleotide polymorphisms that differentiate the RF7 and NF54 parents were used in this analysis. Reads were calculated after removal of PCR duplicates and quality filter. The % RF7 or NF54 allele frequency was calculated after excluding missing (not detected) and heterozygous calls.
†For haplotype groups containing multiple parasite IDs, the metrics for whole-genome sequencing here reflect a representative progeny.
‡These progeny were confirmed to be NF54 based on NextSeq sequencing (data not shown).
§HapB.1 and HapB.2 are isogenic, with identical genomes, except that HapB.1 progeny carry three copies of pm2/3, whereas HapB.2 carries two copies of these genes.
||HapY imputed was established by imputing missing calls of an initital HapY sequencing using an additional NextSeq run.

## Sheet: S4
Table S4. The physical position, % missing or heterozygous and parental allele frequency among the 34 recombinant progeny, and segregation distortion score for each of the 15,869 SNP markers used in the QTL analysis. This list was filtered from the initial "18k" SNP set after removing SNPs that were absent in >5/49 progeny.
SNP marker ID	Chr	Position	Reference allele	Alternate allele	% not detected or heterozygous	% progeny with RF7 allele	% progeny with NF54 allele	Segregation distortion P-value	Alternate allele called in parental line
Pf3D7_01_v3_117064_T	1	117064	T	C	0	0.558824	0.441176	-	RF7
Pf3D7_01_v3_117367_T	1	117367	T	A	0	0.558824	0.441176	-	RF7
Pf3D7_01_v3_118181_T	1	118181	T	G	0	0.558824	0.441176	-	RF7
Pf3D7_01_v3_118184_C	1	118184	C	A	0	0.558824	0.441176	-	RF7
Pf3D7_01_v3_121268_T	1	121268	T	A	0	0.558824	0.441176	-	RF7
Pf3D7_01_v3_122104_A	1	122104	A	T	0.0882353	0.470588	0.441176	-	RF7
Pf3D7_01_v3_122919_A	1	122919	A	T	0	0.558824	0.441176	-	RF7
Pf3D7_01_v3_125750_T	1	125750	T	C	0	0.558824	0.441176	-	RF7
Pf3D7_01_v3_130339_C	1	130339	C	T	0	0.558824	0.441176	-	RF7
Pf3D7_01_v3_132379_T	1	132379	T	A	0	0.558824	0.441176	-	RF7
Pf3D7_01_v3_136587_C	1	136587	C	T	0	0.558824	0.441176	-	RF7
Pf3D7_01_v3_137258_G	1	137258	G	A	0	0.558824	0.441176	-	RF7
Pf3D7_01_v3_138966_G	1	138966	G	C	0	0.558824	0.441176	-	RF7
Pf3D7_01_v3_139191_C	1	139191	C	T	0.147059	0.5	0.352941	-	RF7
Pf3D7_01_v3_140820_A	1	140820	A	C	0	0.558824	0.441176	-	RF7
Pf3D7_01_v3_141188_T	1	141188	T	C	0.0294118	0.529412	0.441176	-	RF7
Pf3D7_01_v3_142559_C	1	142559	C	A	0.0294118	0.558824	0.411765	-	RF7
Pf3D7_01_v3_144142_G	1	144142	G	A	0	0.558824	0.441176	-	RF7
Pf3D7_01_v3_145227_C	1	145227	C	T	0	0.588235	0.411765	-	RF7
Pf3D7_01_v3_147459_C	1	147459	C	A	0.0588235	0.529412	0.411765	-	RF7
Pf3D7_01_v3_148309_C	1	148309	C	T	0	0.588235	0.411765	-	RF7
Pf3D7_01_v3_148490_A	1	148490	A	C	0	0.588235	0.411765	-	RF7
Pf3D7_01_v3_148791_G	1	148791	G	T	0	0.588235	0.411765	-	RF7
Pf3D7_01_v3_148804_C	1	148804	C	T	0	0.588235	0.411765	-	RF7
Pf3D7_01_v3_148917_A	1	148917	A	T	0	0.588235	0.411765	-	RF7
Pf3D7_01_v3_149598_G	1	149598	G	T	0	0.588235	0.411765	-	RF7
Pf3D7_01_v3_155811_A	1	155811	A	C	0	0.588235	0.411765	-	RF7
Pf3D7_01_v3_155877_G	1	155877	G	A	0	0.588235	0.411765	-	RF7
Pf3D7_01_v3_155895_G	1	155895	G	A	0	0.588235	0.411765	-	RF7
Pf3D7_01_v3_155939_G	1	155939	G	A	0	0.588235	0.411765	-	RF7
Pf3D7_01_v3_155977_G	1	155977	G	A	0	0.588235	0.411765	-	RF7
Pf3D7_01_v3_155978_C	1	155978	C	T	0	0.588235	0.411765	-	RF7
Pf3D7_01_v3_156910_A	1	156910	A	G	0	0.588235	0.411765	-	RF7
Pf3D7_01_v3_159516_A	1	159516	A	G	0	0.588235	0.411765	-	RF7
Pf3D7_01_v3_160556_C	1	160556	C	T	0	0.588235	0.411765	-	RF7
Pf3D7_01_v3_160872_G	1	160872	G	A	0.0294118	0.588235	0.382353	-	RF7
Pf3D7_01_v3_161480_G	1	161480	G	A	0	0.588235	0.411765	-	RF7
Pf3D7_01_v3_161640_T	1	161640	T	C	0	0.588235	0.411765	-	RF7
Pf3D7_01_v3_161865_G	1	161865	G	T	0	0.588235	0.411765	-	RF7
Pf3D7_01_v3_161885_A	1	161885	A	G	0	0.588235	0.411765	-	RF7
Pf3D7_01_v3_162473_A	1	162473	A	G	0	0.588235	0.411765	-	RF7
Pf3D7_01_v3_162981_C	1	162981	C	G	0	0.588235	0.411765	-	RF7
Pf3D7_01_v3_163145_A	1	163145	A	T	0	0.588235	0.411765	-	RF7
Pf3D7_01_v3_164024_A	1	164024	A	C	0	0.588235	0.411765	-	RF7
Pf3D7_01_v3_164156_T	1	164156	T	A	0	0.588235	0.411765	-	RF7
Pf3D7_01_v3_164953_A	1	164953	A	G	0.0294118	0.558824	0.411765	-	RF7
Pf3D7_01_v3_165019_G	1	165019	G	A	0	0.588235	0.411765	-	RF7
Pf3D7_01_v3_165543_A	1	165543	A	G	0	0.588235	0.411765	-	RF7
Pf3D7_01_v3_165588_C	1	165588	C	T	0	0.588235	0.411765	-	RF7
Pf3D7_01_v3_167139_A	1	167139	A	C	0	0.588235	0.411765	-	RF7
Pf3D7_01_v3_167583_G	1	167583	G	T	0	0.588235	0.411765	-	RF7
Pf3D7_01_v3_170380_T	1	170380	T	A	0	0.588235	0.411765	-	RF7
Pf3D7_01_v3_170694_C	1	170694	C	T	0	0.588235	0.411765	-	RF7
Pf3D7_01_v3_172792_T	1	172792	T	A	0	0.588235	0.411765	-	RF7
Pf3D7_01_v3_174913_T	1	174913	T	A	0	0.588235	0.411765	-	RF7
Pf3D7_01_v3_178094_A	1	178094	A	G	0.0294118	0.558824	0.411765	-	RF7
Pf3D7_01_v3_178146_C	1	178146	C	G	0	0.588235	0.411765	-	RF7
Pf3D7_01_v3_178726_G	1	178726	G	A	0	0.588235	0.411765	-	RF7
Pf3D7_01_v3_179265_A	1	179265	A	G	0.0294118	0.558824	0.411765	-	RF7
Pf3D7_01_v3_179346_G	1	179346	G	A	0	0.588235	0.411765	-	RF7
Pf3D7_01_v3_179347_A	1	179347	A	G	0	0.588235	0.411765	-	RF7
Pf3D7_01_v3_179969_G	1	179969	G	A	0	0.588235	0.411765	-	RF7
Pf3D7_01_v3_180034_A	1	180034	A	T	0	0.588235	0.411765	-	RF7
Pf3D7_01_v3_180056_A	1	180056	A	T	0	0.588235	0.411765	-	RF7
Pf3D7_01_v3_180063_C	1	180063	C	A	0	0.588235	0.411765	-	RF7
Pf3D7_01_v3_180073_C	1	180073	C	G	0	0.588235	0.411765	-	RF7
Pf3D7_01_v3_180075_A	1	180075	A	G	0	0.588235	0.411765	-	RF7
Pf3D7_01_v3_180076_A	1	180076	A	G	0	0.588235	0.411765	-	RF7
Pf3D7_01_v3_180077_A	1	180077	A	G	0	0.588235	0.411765	-	RF7
Pf3D7_01_v3_180078_A	1	180078	A	C	0	0.588235	0.411765	-	RF7
Pf3D7_01_v3_180159_C	1	180159	C	A	0	0.588235	0.411765	-	RF7
Pf3D7_01_v3_180160_T	1	180160	T	A	0	0.588235	0.411765	-	RF7
Pf3D7_01_v3_180161_A	1	180161	A	G	0	0.588235	0.411765	-	RF7
Pf3D7_01_v3_180162_C	1	180162	C	A	0	0.588235	0.411765	-	RF7
Pf3D7_01_v3_180170_A	1	180170	A	C	0	0.588235	0.411765	-	RF7
Pf3D7_01_v3_180174_T	1	180174	T	G	0	0.588235	0.411765	-	RF7
Pf3D7_01_v3_180175_T	1	180175	T	G	0	0.588235	0.411765	-	RF7
Pf3D7_01_v3_180181_T	1	180181	T	C	0	0.588235	0.411765	-	RF7
Pf3D7_01_v3_180186_A	1	180186	A	G	0	0.588235	0.411765	-	RF7
Pf3D7_01_v3_180192_A	1	180192	A	T	0	0.588235	0.411765	-	RF7
Pf3D7_01_v3_180217_C	1	180217	C	T	0	0.588235	0.411765	-	RF7
Pf3D7_01_v3_180230_G	1	180230	G	C	0	0.588235	0.411765	-	RF7
Pf3D7_01_v3_180233_A	1	180233	A	G	0	0.588235	0.411765	-	RF7
Pf3D7_01_v3_180264_A	1	180264	A	C	0	0.588235	0.411765	-	RF7
Pf3D7_01_v3_180270_C	1	180270	C	A	0	0.588235	0.411765	-	RF7
Pf3D7_01_v3_180297_A	1	180297	A	G	0	0.588235	0.411765	-	RF7
Pf3D7_01_v3_180299_G	1	180299	G	C	0	0.588235	0.411765	-	RF7
Pf3D7_01_v3_180304_G	1	180304	G	A	0	0.588235	0.411765	-	RF7
Pf3D7_01_v3_180305_G	1	180305	G	A	0	0.588235	0.411765	-	RF7
Pf3D7_01_v3_180306_A	1	180306	A	G	0	0.588235	0.411765	-	RF7
Pf3D7_01_v3_180311_C	1	180311	C	A	0	0.588235	0.411765	-	RF7
Pf3D7_01_v3_180314_C	1	180314	C	A	0	0.588235	0.411765	-	RF7
Pf3D7_01_v3_180328_G	1	180328	G	A	0	0.588235	0.411765	-	RF7
Pf3D7_01_v3_180333_C	1	180333	C	T	0	0.588235	0.411765	-	RF7
Pf3D7_01_v3_180379_T	1	180379	T	A	0	0.588235	0.411765	-	RF7
Pf3D7_01_v3_181575_G	1	181575	G	T	0	0.588235	0.411765	-	RF7
Pf3D7_01_v3_181781_T	1	181781	T	C	0	0.588235	0.411765	-	RF7
Pf3D7_01_v3_181839_T	1	181839	T	C	0.0588235	0.529412	0.411765	-	RF7
Pf3D7_01_v3_181991_G	1	181991	G	A	0	0.588235	0.411765	-	RF7
Pf3D7_01_v3_182559_C	1	182559	C	T	0	0.588235	0.411765	-	RF7
Pf3D7_01_v3_182927_T	1	182927	T	C	0	0.588235	0.411765	-	RF7
Pf3D7_01_v3_183986_G	1	183986	G	C	0	0.588235	0.411765	-	RF7
Pf3D7_01_v3_186233_A	1	186233	A	T	0	0.588235	0.411765	-	RF7
Pf3D7_01_v3_187588_G	1	187588	G	A	0	0.588235	0.411765	-	RF7
Pf3D7_01_v3_188203_C	1	188203	C	T	0	0.588235	0.411765	-	RF7
Pf3D7_01_v3_188212_T	1	188212	T	A	0.0294118	0.558824	0.411765	-	RF7
Pf3D7_01_v3_188219_C	1	188219	C	T	0	0.588235	0.411765	-	RF7
Pf3D7_01_v3_188871_G	1	188871	G	T	0	0.588235	0.411765	-	RF7
Pf3D7_01_v3_190260_G	1	190260	G	A	0	0.588235	0.411765	-	RF7
Pf3D7_01_v3_190616_A	1	190616	A	G	0	0.588235	0.411765	-	RF7
Pf3D7_01_v3_192111_T	1	192111	T	C	0	0.588235	0.411765	-	RF7
Pf3D7_01_v3_192633_A	1	192633	A	G	0	0.588235	0.411765	-	RF7
Pf3D7_01_v3_192662_T	1	192662	T	C	0	0.588235	0.411765	-	RF7
Pf3D7_01_v3_192668_T	1	192668	T	C	0	0.588235	0.411765	-	RF7
Pf3D7_01_v3_193559_C	1	193559	C	T	0	0.588235	0.411765	-	RF7
Pf3D7_01_v3_193667_G	1	193667	G	C	0	0.588235	0.411765	-	RF7
Pf3D7_01_v3_194117_T	1	194117	T	C	0	0.588235	0.411765	-	RF7
Pf3D7_01_v3_196010_A	1	196010	A	C	0	0.588235	0.411765	-	RF7
Pf3D7_01_v3_196011_G	1	196011	G	A	0	0.588235	0.411765	-	RF7
Pf3D7_01_v3_196976_G	1	196976	G	A	0	0.558824	0.441176	-	RF7
Pf3D7_01_v3_196981_G	1	196981	G	A	0	0.558824	0.441176	-	RF7
Pf3D7_01_v3_197265_T	1	197265	T	C	0	0.588235	0.411765	-	RF7
Pf3D7_01_v3_205804_T	1	205804	T	A	0.0294118	0.558824	0.411765	-	RF7
Pf3D7_01_v3_210989_T	1	210989	T	G	0	0.558824	0.441176	-	RF7
Pf3D7_01_v3_211516_G	1	211516	G	A	0	0.558824	0.441176	-	RF7
Pf3D7_01_v3_213289_T	1	213289	T	C	0	0.529412	0.470588	-	RF7
Pf3D7_01_v3_213512_G	1	213512	G	T	0	0.529412	0.470588	-	RF7
Pf3D7_01_v3_216754_T	1	216754	T	G	0	0.529412	0.470588	-	RF7
Pf3D7_01_v3_223913_C	1	223913	C	T	0	0.529412	0.470588	-	RF7
Pf3D7_01_v3_226913_C	1	226913	C	T	0	0.529412	0.470588	-	RF7
Pf3D7_01_v3_226924_G	1	226924	G	A	0	0.529412	0.470588	-	RF7
Pf3D7_01_v3_227206_C	1	227206	C	T	0	0.529412	0.470588	-	RF7
Pf3D7_01_v3_227358_A	1	227358	A	G	0	0.529412	0.470588	-	RF7
Pf3D7_01_v3_231483_A	1	231483	A	T	0	0.529412	0.470588	-	RF7
Pf3D7_01_v3_235932_A	1	235932	A	T	0	0.529412	0.470588	-	RF7
Pf3D7_01_v3_237558_T	1	237558	T	A	0.0294118	0.529412	0.441176	-	RF7
Pf3D7_01_v3_248896_A	1	248896	A	G	0.0588235	0.529412	0.411765	-	RF7
Pf3D7_01_v3_253446_G	1	253446	G	A	0	0.529412	0.470588	-	RF7
Pf3D7_01_v3_255747_G	1	255747	G	C	0	0.529412	0.470588	-	RF7
Pf3D7_01_v3_257278_C	1	257278	C	T	0	0.5	0.5	-	RF7
Pf3D7_01_v3_259926_A	1	259926	A	T	0	0.5	0.5	-	RF7
Pf3D7_01_v3_263618_T	1	263618	T	A	0.0294118	0.5	0.470588	-	RF7
Pf3D7_01_v3_263684_A	1	263684	A	C	0.0294118	0.5	0.470588	-	RF7
Pf3D7_01_v3_266297_A	1	266297	A	T	0	0.5	0.5	-	RF7
Pf3D7_01_v3_266480_A	1	266480	A	T	0	0.5	0.5	-	RF7
Pf3D7_01_v3_269366_T	1	269366	T	A	0.0882353	0.411765	0.5	-	RF7
Pf3D7_01_v3_269435_G	1	269435	G	C	0	0.5	0.5	-	RF7
Pf3D7_01_v3_271165_T	1	271165	T	C	0	0.5	0.5	-	RF7
Pf3D7_01_v3_274550_C	1	274550	C	A	0	0.5	0.5	-	RF7
Pf3D7_01_v3_275206_C	1	275206	C	G	0	0.5	0.5	-	RF7
Pf3D7_01_v3_276134_A	1	276134	A	C	0	0.5	0.5	-	RF7
Pf3D7_01_v3_276137_A	1	276137	A	C	0	0.5	0.5	-	RF7
Pf3D7_01_v3_276845_G	1	276845	G	A	0	0.5	0.5	-	RF7
Pf3D7_01_v3_280237_C	1	280237	C	T	0	0.5	0.5	-	RF7
Pf3D7_01_v3_282573_C	1	282573	C	T	0	0.5	0.5	-	RF7
Pf3D7_01_v3_283144_C	1	283144	C	G	0.0294118	0.5	0.470588	-	RF7
Pf3D7_01_v3_283770_G	1	283770	G	A	0	0.5	0.5	-	RF7
Pf3D7_01_v3_290331_G	1	290331	G	C	0.0588235	0.470588	0.470588	-	RF7
Pf3D7_01_v3_291547_G	1	291547	G	A	0	0.5	0.5	-	RF7
Pf3D7_01_v3_292654_T	1	292654	T	A	0.0294118	0.5	0.470588	-	RF7
Pf3D7_01_v3_295215_T	1	295215	T	A	0.0294118	0.5	0.470588	-	RF7
Pf3D7_01_v3_295219_T	1	295219	T	A	0.0294118	0.5	0.470588	-	RF7
Pf3D7_01_v3_295449_C	1	295449	C	A	0	0.5	0.5	-	RF7
Pf3D7_01_v3_297640_A	1	297640	A	T	0	0.5	0.5	-	RF7
Pf3D7_01_v3_301498_G	1	301498	G	T	0	0.5	0.5	-	RF7
Pf3D7_01_v3_305788_G	1	305788	G	A	0	0.5	0.5	-	RF7
Pf3D7_01_v3_307173_G	1	307173	G	A	0	0.5	0.5	-	RF7
Pf3D7_01_v3_308232_C	1	308232	C	T	0	0.470588	0.529412	-	RF7
Pf3D7_01_v3_308385_G	1	308385	G	C	0	0.470588	0.529412	-	RF7
Pf3D7_01_v3_308621_C	1	308621	C	T	0	0.470588	0.529412	-	RF7
Pf3D7_01_v3_309359_A	1	309359	A	T	0.0588235	0.411765	0.529412	-	RF7
Pf3D7_01_v3_309363_A	1	309363	A	T	0.0294118	0.441176	0.529412	-	RF7
Pf3D7_01_v3_309365_A	1	309365	A	T	0	0.470588	0.529412	-	RF7
Pf3D7_01_v3_310026_T	1	310026	T	G	0	0.470588	0.529412	-	RF7
Pf3D7_01_v3_312545_C	1	312545	C	T	0	0.470588	0.529412	-	RF7
Pf3D7_01_v3_313974_A	1	313974	A	T	0	0.470588	0.529412	-	RF7
Pf3D7_01_v3_315474_A	1	315474	A	G	0	0.470588	0.529412	-	RF7
Pf3D7_01_v3_318038_A	1	318038	A	C	0	0.470588	0.529412	-	NF54
Pf3D7_01_v3_322835_A	1	322835	A	T	0	0.470588	0.529412	-	RF7
Pf3D7_01_v3_322836_A	1	322836	A	T	0	0.470588	0.529412	-	RF7
Pf3D7_01_v3_322839_G	1	322839	G	C	0	0.470588	0.529412	-	RF7
Pf3D7_01_v3_322845_A	1	322845	A	C	0	0.470588	0.529412	-	RF7
Pf3D7_01_v3_322846_T	1	322846	T	A	0	0.470588	0.529412	-	RF7
Pf3D7_01_v3_326354_A	1	326354	A	C	0.0294118	0.5	0.470588	-	RF7
Pf3D7_01_v3_326356_A	1	326356	A	C	0	0.5	0.5	-	RF7
Pf3D7_01_v3_328099_A	1	328099	A	T	0	0.5	0.5	-	RF7
Pf3D7_01_v3_328753_T	1	328753	T	C	0.117647	0.382353	0.5	-	RF7
Pf3D7_01_v3_329488_C	1	329488	C	A	0	0.5	0.5	-	RF7
Pf3D7_01_v3_335392_T	1	335392	T	A	0	0.5	0.5	-	RF7
Pf3D7_01_v3_335853_A	1	335853	A	T	0	0.5	0.5	-	RF7
Pf3D7_01_v3_338994_T	1	338994	T	C	0	0.5	0.5	-	RF7
Pf3D7_01_v3_339018_C	1	339018	C	T	0	0.5	0.5	-	RF7
Pf3D7_01_v3_339074_G	1	339074	G	A	0.0294118	0.470588	0.5	-	RF7
Pf3D7_01_v3_339436_A	1	339436	A	G	0.0294118	0.5	0.470588	-	RF7
Pf3D7_01_v3_340448_G	1	340448	G	A	0	0.5	0.5	-	RF7
Pf3D7_01_v3_345142_G	1	345142	G	A	0	0.5	0.5	-	RF7
Pf3D7_01_v3_345143_C	1	345143	C	T	0	0.5	0.5	-	RF7
Pf3D7_01_v3_345730_A	1	345730	A	G	0	0.529412	0.470588	-	RF7
Pf3D7_01_v3_346385_C	1	346385	C	T	0	0.529412	0.470588	-	RF7
Pf3D7_01_v3_346607_A	1	346607	A	T	0.0588235	0.470588	0.470588	-	RF7
Pf3D7_01_v3_347623_A	1	347623	A	T	0.0294118	0.5	0.470588	-	RF7
Pf3D7_01_v3_349247_C	1	349247	C	T	0	0.5	0.5	-	RF7
Pf3D7_01_v3_349722_G	1	349722	G	A	0.0294118	0.5	0.470588	-	RF7
Pf3D7_01_v3_350748_T	1	350748	T	G	0	0.5	0.5	-	RF7
Pf3D7_01_v3_351303_T	1	351303	T	A	0	0.5	0.5	-	RF7
Pf3D7_01_v3_352207_T	1	352207	T	A	0.0588235	0.470588	0.470588	-	RF7
Pf3D7_01_v3_355472_C	1	355472	C	A	0	0.5	0.5	-	RF7
Pf3D7_01_v3_356833_T	1	356833	T	A	0.0588235	0.470588	0.470588	-	RF7
Pf3D7_01_v3_358295_T	1	358295	T	A	0	0.5	0.5	-	RF7
Pf3D7_01_v3_364453_T	1	364453	T	A	0.0882353	0.411765	0.5	-	RF7
Pf3D7_01_v3_364457_T	1	364457	T	A	0.0882353	0.411765	0.5	-	RF7
Pf3D7_01_v3_364461_T	1	364461	T	A	0.0882353	0.411765	0.5	-	RF7
Pf3D7_01_v3_365535_A	1	365535	A	T	0	0.5	0.5	-	RF7
Pf3D7_01_v3_365566_A	1	365566	A	G	0	0.5	0.5	-	RF7
Pf3D7_01_v3_369091_A	1	369091	A	C	0	0.5	0.5	-	RF7
Pf3D7_01_v3_375155_T	1	375155	T	A	0	0.5	0.5	-	RF7
Pf3D7_01_v3_375247_T	1	375247	T	A	0	0.5	0.5	-	RF7
Pf3D7_01_v3_387715_C	1	387715	C	A	0.0294118	0.5	0.470588	-	RF7
Pf3D7_01_v3_387722_C	1	387722	C	T	0.0294118	0.5	0.470588	-	RF7
Pf3D7_01_v3_389911_C	1	389911	C	T	0	0.5	0.5	-	RF7
Pf3D7_01_v3_389914_C	1	389914	C	A	0	0.5	0.5	-	RF7
Pf3D7_01_v3_389955_C	1	389955	C	T	0	0.5	0.5	-	RF7
Pf3D7_01_v3_389965_C	1	389965	C	T	0	0.5	0.5	-	RF7
Pf3D7_01_v3_389968_C	1	389968	C	A	0	0.5	0.5	-	RF7
Pf3D7_01_v3_389992_C	1	389992	C	T	0	0.5	0.5	-	RF7
Pf3D7_01_v3_389995_C	1	389995	C	A	0	0.5	0.5	-	RF7
Pf3D7_01_v3_392211_T	1	392211	T	A	0.0588235	0.470588	0.470588	-	RF7
Pf3D7_01_v3_392215_T	1	392215	T	A	0.0882353	0.5	0.411765	-	RF7
Pf3D7_01_v3_392877_C	1	392877	C	A	0	0.5	0.5	-	RF7
Pf3D7_01_v3_394582_A	1	394582	A	T	0.117647	0.382353	0.5	-	RF7
Pf3D7_01_v3_394975_A	1	394975	A	G	0.117647	0.382353	0.5	-	RF7
Pf3D7_01_v3_395768_A	1	395768	A	T	0	0.5	0.5	-	RF7
Pf3D7_01_v3_397912_C	1	397912	C	T	0	0.5	0.5	-	RF7
Pf3D7_01_v3_399380_C	1	399380	C	T	0	0.5	0.5	-	RF7
Pf3D7_01_v3_401047_G	1	401047	G	A	0	0.5	0.5	-	RF7
Pf3D7_01_v3_401939_T	1	401939	T	A	0.0294118	0.5	0.470588	-	RF7
Pf3D7_01_v3_402224_G	1	402224	G	A	0	0.5	0.5	-	RF7
Pf3D7_01_v3_403416_T	1	403416	T	A	0.0588235	0.470588	0.470588	-	RF7
Pf3D7_01_v3_403467_A	1	403467	A	G	0	0.5	0.5	-	RF7
Pf3D7_01_v3_406367_A	1	406367	A	G	0	0.5	0.5	-	RF7
Pf3D7_01_v3_406384_G	1	406384	G	T	0	0.5	0.5	-	RF7
Pf3D7_01_v3_407719_G	1	407719	G	T	0	0.5	0.5	-	RF7
Pf3D7_01_v3_410642_T	1	410642	T	G	0	0.5	0.5	-	RF7
Pf3D7_01_v3_411011_G	1	411011	G	A	0	0.5	0.5	-	RF7
Pf3D7_01_v3_411392_A	1	411392	A	G	0.0294118	0.5	0.470588	-	RF7
Pf3D7_01_v3_411739_A	1	411739	A	G	0.0588235	0.441176	0.5	-	RF7
Pf3D7_01_v3_411741_G	1	411741	G	A	0	0.5	0.5	-	RF7
Pf3D7_01_v3_415694_T	1	415694	T	A	0	0.5	0.5	-	RF7
Pf3D7_01_v3_421295_G	1	421295	G	A	0	0.470588	0.529412	-	RF7
Pf3D7_01_v3_422022_T	1	422022	T	C	0	0.470588	0.529412	-	RF7
Pf3D7_01_v3_422046_C	1	422046	C	T	0	0.470588	0.529412	-	RF7
Pf3D7_01_v3_423023_A	1	423023	A	T	0.0588235	0.441176	0.5	-	RF7
Pf3D7_01_v3_425779_C	1	425779	C	A	0	0.441176	0.558824	-	RF7
Pf3D7_01_v3_427665_G	1	427665	G	A	0.117647	0.323529	0.558824	-	RF7
Pf3D7_01_v3_434310_A	1	434310	A	T	0	0.441176	0.558824	-	RF7
Pf3D7_01_v3_434442_T	1	434442	T	A	0	0.441176	0.558824	-	RF7
Pf3D7_01_v3_440462_T	1	440462	T	A	0.0294118	0.411765	0.558824	-	RF7
Pf3D7_01_v3_440986_T	1	440986	T	G	0	0.441176	0.558824	-	RF7
Pf3D7_01_v3_441367_T	1	441367	T	A	0	0.441176	0.558824	-	RF7
Pf3D7_01_v3_443356_A	1	443356	A	T	0	0.441176	0.558824	-	RF7
Pf3D7_01_v3_444456_T	1	444456	T	C	0	0.441176	0.558824	-	RF7
Pf3D7_01_v3_445781_C	1	445781	C	T	0	0.441176	0.558824	-	RF7
Pf3D7_01_v3_445786_T	1	445786	T	C	0	0.441176	0.558824	-	RF7
Pf3D7_01_v3_453387_G	1	453387	G	C	0.117647	0.382353	0.5	-	RF7
Pf3D7_01_v3_458865_G	1	458865	G	A	0	0.441176	0.558824	-	RF7
Pf3D7_01_v3_465296_C	1	465296	C	T	0	0.441176	0.558824	-	RF7
Pf3D7_01_v3_466034_T	1	466034	T	G	0	0.441176	0.558824	-	RF7
Pf3D7_01_v3_467351_A	1	467351	A	G	0	0.441176	0.558824	-	RF7
Pf3D7_01_v3_468893_T	1	468893	T	A	0	0.441176	0.558824	-	RF7
Pf3D7_01_v3_470663_T	1	470663	T	C	0	0.441176	0.558824	-	RF7
Pf3D7_01_v3_472576_A	1	472576	A	T	0	0.441176	0.558824	-	RF7
Pf3D7_01_v3_472583_A	1	472583	A	G	0	0.441176	0.558824	-	RF7
Pf3D7_01_v3_478417_A	1	478417	A	G	0	0.470588	0.529412	-	RF7
Pf3D7_01_v3_478423_C	1	478423	C	T	0	0.470588	0.529412	-	RF7
Pf3D7_01_v3_478424_C	1	478424	C	G	0	0.470588	0.529412	-	RF7
Pf3D7_01_v3_517931_G	1	517931	G	T	0	0.5	0.5	-	RF7
Pf3D7_01_v3_518338_C	1	518338	C	T	0	0.5	0.5	-	RF7
Pf3D7_01_v3_519304_T	1	519304	T	A	0.0882353	0.411765	0.5	-	RF7
Pf3D7_01_v3_519306_T	1	519306	T	A	0.117647	0.382353	0.5	-	RF7
Pf3D7_01_v3_522573_T	1	522573	T	A	0	0.5	0.5	-	RF7
Pf3D7_01_v3_522604_G	1	522604	G	A	0	0.5	0.5	-	RF7
Pf3D7_01_v3_523281_G	1	523281	G	C	0	0.5	0.5	-	RF7
Pf3D7_01_v3_523335_T	1	523335	T	A	0	0.5	0.5	-	RF7
Pf3D7_01_v3_523385_G	1	523385	G	A	0	0.5	0.5	-	RF7
Pf3D7_01_v3_524190_T	1	524190	T	G	0.0882353	0.411765	0.5	-	RF7
Pf3D7_01_v3_524193_T	1	524193	T	G	0.0294118	0.470588	0.5	-	RF7
Pf3D7_01_v3_524344_A	1	524344	A	T	0.0294118	0.5	0.470588	-	RF7
Pf3D7_01_v3_524943_A	1	524943	A	G	0	0.5	0.5	-	RF7
Pf3D7_01_v3_524976_A	1	524976	A	T	0	0.5	0.5	-	RF7
Pf3D7_01_v3_525236_T	1	525236	T	A	0	0.5	0.5	-	RF7
Pf3D7_01_v3_525253_T	1	525253	T	A	0	0.5	0.5	-	RF7
Pf3D7_01_v3_525303_G	1	525303	G	T	0	0.5	0.5	-	RF7
Pf3D7_01_v3_526055_G	1	526055	0	A	0	0.5	0.5	-	RF7
Pf3D7_01_v3_526811_A	1	526811	A	T	0	0.5	0.5	-	RF7
Pf3D7_01_v3_527450_C	1	527450	C	A	0	0.5	0.5	-	RF7
Pf3D7_01_v3_528041_C	1	528041	C	A	0	0.5	0.5	-	RF7
Pf3D7_01_v3_528050_G	1	528050	G	C	0	0.5	0.5	-	RF7
Pf3D7_01_v3_528108_G	1	528108	G	A	0	0.5	0.5	-	RF7
Pf3D7_01_v3_528354_G	1	528354	G	A	0	0.5	0.5	-	RF7
Pf3D7_01_v3_528580_A	1	528580	A	G	0	0.5	0.5	-	RF7
Pf3D7_01_v3_528599_A	1	528599	A	T	0	0.5	0.5	-	RF7
Pf3D7_01_v3_528619_A	1	528619	A	C	0.0294118	0.5	0.470588	-	RF7
Pf3D7_01_v3_529194_A	1	529194	A	C	0	0.5	0.5	-	RF7
Pf3D7_01_v3_529279_C	1	529279	C	G	0	0.5	0.5	-	RF7
Pf3D7_01_v3_529297_A	1	529297	A	G	0	0.5	0.5	-	RF7
Pf3D7_01_v3_529726_G	1	529726	G	A	0	0.5	0.5	-	RF7
Pf3D7_01_v3_529754_A	1	529754	A	G	0	0.5	0.5	-	RF7
Pf3D7_01_v3_529792_A	1	529792	A	C	0	0.5	0.5	-	RF7
Pf3D7_01_v3_529794_C	1	529794	C	A	0	0.5	0.5	-	RF7
Pf3D7_01_v3_530038_A	1	530038	A	G	0.0294118	0.470588	0.5	-	RF7
Pf3D7_01_v3_530040_G	1	530040	G	A	0.0294118	0.470588	0.5	-	RF7
Pf3D7_01_v3_530041_C	1	530041	C	T	0.0294118	0.470588	0.5	-	RF7
Pf3D7_01_v3_530044_C	1	530044	C	A	0.0294118	0.470588	0.5	-	RF7
Pf3D7_01_v3_530045_C	1	530045	C	A	0.0294118	0.470588	0.5	-	RF7
Pf3D7_01_v3_530054_T	1	530054	T	C	0.0294118	0.470588	0.5	-	RF7
Pf3D7_01_v3_530056_G	1	530056	G	A	0.0294118	0.470588	0.5	-	RF7
Pf3D7_01_v3_530060_A	1	530060	A	T	0.0294118	0.470588	0.5	-	RF7
Pf3D7_01_v3_530065_A	1	530065	A	G	0.0294118	0.470588	0.5	-	RF7
Pf3D7_01_v3_530073_T	1	530073	T	A	0.0294118	0.470588	0.5	-	RF7
Pf3D7_01_v3_530074_T	1	530074	T	A	0.0294118	0.470588	0.5	-	RF7
Pf3D7_01_v3_530080_G	1	530080	G	A	0.0294118	0.470588	0.5	-	RF7
Pf3D7_01_v3_530142_A	1	530142	A	G	0	0.5	0.5	-	RF7
Pf3D7_01_v3_530363_A	1	530363	A	G	0	0.5	0.5	-	RF7
Pf3D7_01_v3_530367_A	1	530367	A	G	0	0.5	0.5	-	RF7
Pf3D7_01_v3_530372_C	1	530372	C	A	0	0.5	0.5	-	RF7
Pf3D7_01_v3_530375_A	1	530375	A	G	0	0.5	0.5	-	RF7
Pf3D7_01_v3_530405_C	1	530405	C	A	0	0.5	0.5	-	RF7
Pf3D7_01_v3_530429_G	1	530429	G	A	0	0.5	0.5	-	RF7
Pf3D7_01_v3_530432_G	1	530432	G	A	0	0.5	0.5	-	RF7
Pf3D7_01_v3_530435_A	1	530435	A	G	0	0.5	0.5	-	RF7
Pf3D7_01_v3_530440_T	1	530440	T	C	0	0.5	0.5	-	RF7
Pf3D7_01_v3_530458_A	1	530458	A	G	0	0.5	0.5	-	RF7
Pf3D7_01_v3_530463_G	1	530463	G	A	0	0.5	0.5	-	RF7
Pf3D7_01_v3_530499_A	1	530499	A	T	0	0.5	0.5	-	RF7
Pf3D7_01_v3_530521_C	1	530521	C	G	0	0.5	0.5	-	RF7
Pf3D7_01_v3_530524_A	1	530524	A	G	0	0.5	0.5	-	RF7
Pf3D7_01_v3_530528_G	1	530528	G	A	0	0.5	0.5	-	RF7
Pf3D7_01_v3_530529_A	1	530529	A	C	0	0.5	0.5	-	RF7
Pf3D7_01_v3_530530_C	1	530530	C	A	0	0.5	0.5	-	RF7
Pf3D7_01_v3_530536_G	1	530536	G	A	0	0.5	0.5	-	RF7
Pf3D7_01_v3_530537_G	1	530537	G	A	0	0.5	0.5	-	RF7
Pf3D7_01_v3_530605_G	1	530605	G	A	0	0.5	0.5	-	RF7
Pf3D7_01_v3_530801_A	1	530801	A	T	0	0.5	0.5	-	RF7
Pf3D7_01_v3_530839_A	1	530839	A	G	0	0.5	0.5	-	RF7
Pf3D7_01_v3_530913_A	1	530913	A	G	0	0.5	0.5	-	RF7
Pf3D7_01_v3_530914_T	1	530914	T	G	0	0.5	0.5	-	RF7
Pf3D7_01_v3_530917_A	1	530917	A	G	0	0.5	0.5	-	RF7
Pf3D7_01_v3_530920_A	1	530920	A	G	0	0.5	0.5	-	RF7
Pf3D7_01_v3_530923_C	1	530923	C	T	0	0.5	0.5	-	RF7
Pf3D7_01_v3_530930_A	1	530930	A	G	0	0.5	0.5	-	RF7
Pf3D7_01_v3_530949_A	1	530949	A	G	0	0.5	0.5	-	RF7
Pf3D7_01_v3_530964_C	1	530964	C	A	0	0.5	0.5	-	RF7
Pf3D7_01_v3_530967_C	1	530967	C	A	0	0.5	0.5	-	RF7
Pf3D7_01_v3_530975_T	1	530975	T	C	0	0.5	0.5	-	RF7
Pf3D7_01_v3_530980_C	1	530980	C	T	0	0.5	0.5	-	RF7
Pf3D7_01_v3_530981_A	1	530981	A	G	0	0.5	0.5	-	RF7
Pf3D7_01_v3_530982_G	1	530982	G	A	0	0.5	0.5	-	RF7
Pf3D7_01_v3_531023_T	1	531023	T	C	0	0.5	0.5	-	RF7
Pf3D7_01_v3_531040_A	1	531040	A	G	0	0.5	0.5	-	RF7
Pf3D7_01_v3_531055_C	1	531055	C	T	0	0.5	0.5	-	RF7
Pf3D7_01_v3_531069_A	1	531069	A	G	0	0.5	0.5	-	RF7
Pf3D7_01_v3_531070_T	1	531070	T	A	0	0.5	0.5	-	RF7
Pf3D7_01_v3_531073_A	1	531073	A	T	0	0.5	0.5	-	RF7
Pf3D7_01_v3_531079_T	1	531079	T	A	0	0.5	0.5	-	RF7
Pf3D7_01_v3_531083_G	1	531083	G	A	0	0.5	0.5	-	RF7
Pf3D7_01_v3_531087_C	1	531087	C	A	0	0.5	0.5	-	RF7
Pf3D7_01_v3_531094_C	1	531094	C	A	0	0.5	0.5	-	RF7
Pf3D7_01_v3_531096_A	1	531096	A	G	0	0.5	0.5	-	RF7
Pf3D7_01_v3_531103_T	1	531103	T	A	0	0.5	0.5	-	RF7
Pf3D7_01_v3_531105_G	1	531105	G	C	0	0.5	0.5	-	RF7
Pf3D7_01_v3_531142_A	1	531142	A	G	0	0.5	0.5	-	RF7
Pf3D7_01_v3_531166_C	1	531166	C	G	0	0.5	0.5	-	RF7
Pf3D7_01_v3_531181_A	1	531181	A	T	0	0.5	0.5	-	RF7
Pf3D7_01_v3_531201_G	1	531201	G	A	0	0.5	0.5	-	RF7
Pf3D7_01_v3_531293_G	1	531293	G	A	0	0.5	0.5	-	RF7
Pf3D7_01_v3_531405_T	1	531405	T	A	0	0.5	0.5	-	RF7
Pf3D7_01_v3_531407_G	1	531407	G	A	0	0.5	0.5	-	RF7
Pf3D7_01_v3_531516_A	1	531516	A	C	0	0.5	0.5	-	RF7
Pf3D7_01_v3_531534_C	1	531534	C	T	0	0.5	0.5	-	RF7
Pf3D7_01_v3_531555_A	1	531555	A	T	0	0.5	0.5	-	RF7
Pf3D7_01_v3_531565_T	1	531565	T	A	0	0.5	0.5	-	RF7
Pf3D7_01_v3_531633_T	1	531633	T	A	0	0.5	0.5	-	RF7
Pf3D7_01_v3_531735_T	1	531735	T	A	0	0.5	0.5	-	RF7
Pf3D7_01_v3_531892_G	1	531892	G	T	0.0294118	0.5	0.470588	-	RF7
Pf3D7_01_v3_531894_A	1	531894	A	G	0.0294118	0.5	0.470588	-	RF7
Pf3D7_01_v3_531943_T	1	531943	T	G	0.0294118	0.5	0.470588	-	RF7
Pf3D7_01_v3_531949_G	1	531949	G	A	0.0294118	0.5	0.470588	-	RF7
Pf3D7_01_v3_531963_G	1	531963	G	A	0.0294118	0.5	0.470588	-	RF7
Pf3D7_01_v3_532209_T	1	532209	T	G	0	0.5	0.5	-	RF7
Pf3D7_01_v3_532432_T	1	532432	T	C	0	0.5	0.5	-	RF7
Pf3D7_01_v3_532447_A	1	532447	A	G	0	0.5	0.5	-	RF7
Pf3D7_01_v3_532521_G	1	532521	G	A	0	0.5	0.5	-	RF7
Pf3D7_01_v3_532536_G	1	532536	G	A	0	0.5	0.5	-	RF7
Pf3D7_01_v3_532605_G	1	532605	G	A	0	0.5	0.5	-	RF7
Pf3D7_01_v3_532608_G	1	532608	G	T	0	0.5	0.5	-	RF7
Pf3D7_01_v3_532656_G	1	532656	G	A	0	0.5	0.5	-	RF7
Pf3D7_01_v3_532753_A	1	532753	A	G	0	0.5	0.5	-	RF7
Pf3D7_01_v3_532759_C	1	532759	C	A	0	0.5	0.5	-	RF7
Pf3D7_01_v3_532767_T	1	532767	T	A	0	0.5	0.5	-	RF7
Pf3D7_01_v3_532799_G	1	532799	G	A	0	0.5	0.5	-	RF7
Pf3D7_01_v3_532989_G	1	532989	G	A	0	0.5	0.5	-	RF7
Pf3D7_01_v3_532995_C	1	532995	C	T	0	0.5	0.5	-	RF7
Pf3D7_01_v3_533003_C	1	533003	C	T	0	0.5	0.5	-	RF7
Pf3D7_01_v3_533141_A	1	533141	A	C	0	0.5	0.5	-	RF7
Pf3D7_01_v3_533308_G	1	533308	G	A	0.0294118	0.5	0.470588	-	RF7
Pf3D7_01_v3_533536_G	1	533536	G	A	0	0.5	0.5	-	RF7
Pf3D7_01_v3_533539_G	1	533539	G	A	0	0.5	0.5	-	RF7
Pf3D7_01_v3_533559_G	1	533559	G	T	0	0.5	0.5	-	RF7
Pf3D7_01_v3_533956_A	1	533956	A	G	0	0.5	0.5	-	RF7
Pf3D7_01_v3_534053_A	1	534053	A	G	0	0.5	0.5	-	RF7
Pf3D7_01_v3_534077_C	1	534077	C	T	0	0.5	0.5	-	RF7
Pf3D7_01_v3_534360_G	1	534360	G	T	0	0.5	0.5	-	RF7
Pf3D7_01_v3_534444_T	1	534444	T	C	0	0.5	0.5	-	RF7
Pf3D7_01_v3_535099_A	1	535099	A	G	0	0.5	0.5	-	RF7
Pf3D7_01_v3_535361_G	1	535361	G	A	0	0.5	0.5	-	RF7
Pf3D7_01_v3_535598_T	1	535598	T	G	0	0.5	0.5	-	RF7
Pf3D7_01_v3_535884_T	1	535884	T	C	0	0.5	0.5	-	RF7
Pf3D7_01_v3_536113_G	1	536113	G	A	0	0.5	0.5	-	RF7
Pf3D7_01_v3_536327_T	1	536327	T	A	0	0.5	0.5	-	RF7
Pf3D7_01_v3_537226_A	1	537226	A	T	0	0.5	0.5	-	RF7
Pf3D7_01_v3_537322_G	1	537322	G	A	0	0.5	0.5	-	RF7
Pf3D7_01_v3_537794_T	1	537794	T	A	0.0294118	0.470588	0.5	-	RF7
Pf3D7_01_v3_539837_A	1	539837	A	G	0	0.5	0.5	-	RF7
Pf3D7_01_v3_540219_A	1	540219	A	T	0	0.5	0.5	-	RF7
Pf3D7_02_v3_109073_G	2	109073	G	C	0.0588235	0.558824	0.382353	-	RF7
Pf3D7_02_v3_109764_G	2	109764	G	T	0.0588235	0.558824	0.382353	-	RF7
Pf3D7_02_v3_110045_G	2	110045	G	T	0.0588235	0.558824	0.382353	-	RF7
Pf3D7_02_v3_110895_A	2	110895	A	T	0.0588235	0.558824	0.382353	-	RF7
Pf3D7_02_v3_120086_A	2	120086	A	T	0	0.558824	0.441176	-	RF7
Pf3D7_02_v3_120514_T	2	120514	T	G	0	0.558824	0.441176	-	RF7
Pf3D7_02_v3_121226_A	2	121226	A	T	0	0.558824	0.441176	-	RF7
Pf3D7_02_v3_126212_A	2	126212	A	G	0	0.558824	0.441176	-	RF7
Pf3D7_02_v3_126232_A	2	126232	A	T	0	0.558824	0.441176	-	RF7
Pf3D7_02_v3_131505_T	2	131505	T	A	0	0.558824	0.441176	-	RF7
Pf3D7_02_v3_131703_C	2	131703	C	T	0	0.558824	0.441176	-	RF7
Pf3D7_02_v3_131796_T	2	131796	T	A	0	0.558824	0.441176	-	RF7
Pf3D7_02_v3_131802_T	2	131802	T	C	0	0.558824	0.441176	-	RF7
Pf3D7_02_v3_131808_C	2	131808	C	T	0	0.558824	0.441176	-	RF7
Pf3D7_02_v3_131819_T	2	131819	T	A	0	0.558824	0.441176	-	RF7
Pf3D7_02_v3_131844_A	2	131844	A	T	0.0588235	0.5	0.441176	-	RF7
Pf3D7_02_v3_134554_T	2	134554	T	G	0	0.529412	0.470588	-	RF7
Pf3D7_02_v3_134671_A	2	134671	A	T	0	0.529412	0.470588	-	RF7
Pf3D7_02_v3_136245_A	2	136245	A	G	0	0.529412	0.470588	-	RF7
Pf3D7_02_v3_141499_T	2	141499	T	A	0.0882353	0.470588	0.441176	-	RF7
Pf3D7_02_v3_141503_T	2	141503	T	A	0.0882353	0.470588	0.441176	-	RF7
Pf3D7_02_v3_146017_G	2	146017	G	T	0	0.529412	0.470588	-	RF7
Pf3D7_02_v3_150801_C	2	150801	C	G	0	0.529412	0.470588	-	RF7
Pf3D7_02_v3_150805_A	2	150805	A	G	0	0.529412	0.470588	-	RF7
Pf3D7_02_v3_150829_T	2	150829	T	C	0	0.529412	0.470588	-	RF7
Pf3D7_02_v3_150856_C	2	150856	C	T	0	0.529412	0.470588	-	RF7
Pf3D7_02_v3_150938_C	2	150938	C	T	0	0.529412	0.470588	-	RF7
Pf3D7_02_v3_151967_C	2	151967	C	T	0.0294118	0.5	0.470588	-	RF7
Pf3D7_02_v3_152987_A	2	152987	A	C	0	0.529412	0.470588	-	RF7
Pf3D7_02_v3_154559_G	2	154559	G	T	0	0.529412	0.470588	-	RF7
Pf3D7_02_v3_159052_T	2	159052	T	A	0	0.529412	0.470588	-	RF7
Pf3D7_02_v3_161537_A	2	161537	A	C	0.0882353	0.470588	0.441176	-	RF7
Pf3D7_02_v3_161881_C	2	161881	C	T	0.0294118	0.529412	0.441176	-	RF7
Pf3D7_02_v3_161973_C	2	161973	C	T	0	0.529412	0.470588	-	RF7
Pf3D7_02_v3_163113_G	2	163113	G	A	0	0.529412	0.470588	-	RF7
Pf3D7_02_v3_164028_A	2	164028	A	G	0	0.529412	0.470588	-	RF7
Pf3D7_02_v3_164788_T	2	164788	T	A	0	0.529412	0.470588	-	RF7
Pf3D7_02_v3_165520_T	2	165520	T	G	0.0294118	0.5	0.470588	-	RF7
Pf3D7_02_v3_166372_T	2	166372	T	C	0	0.529412	0.470588	-	RF7
Pf3D7_02_v3_171330_A	2	171330	A	G	0	0.529412	0.470588	-	RF7
Pf3D7_02_v3_175112_C	2	175112	C	T	0.0588235	0.529412	0.411765	-	RF7
Pf3D7_02_v3_178753_A	2	178753	A	T	0	0.529412	0.470588	-	RF7
Pf3D7_02_v3_179137_G	2	179137	G	A	0.0294118	0.529412	0.441176	-	RF7
Pf3D7_02_v3_185169_C	2	185169	C	G	0	0.529412	0.470588	-	RF7
Pf3D7_02_v3_185271_T	2	185271	T	C	0	0.529412	0.470588	-	RF7
Pf3D7_02_v3_185307_T	2	185307	T	C	0	0.529412	0.470588	-	RF7
Pf3D7_02_v3_185343_T	2	185343	T	A	0	0.529412	0.470588	-	RF7
Pf3D7_02_v3_185349_A	2	185349	A	G	0	0.529412	0.470588	-	RF7
Pf3D7_02_v3_188507_C	2	188507	C	T	0	0.529412	0.470588	-	RF7
Pf3D7_02_v3_189008_G	2	189008	G	A	0	0.529412	0.470588	-	RF7
Pf3D7_02_v3_192571_T	2	192571	T	A	0	0.529412	0.470588	-	RF7
Pf3D7_02_v3_198193_C	2	198193	C	T	0	0.529412	0.470588	-	RF7
Pf3D7_02_v3_198678_C	2	198678	C	A	0	0.529412	0.470588	-	RF7
Pf3D7_02_v3_198788_A	2	198788	A	C	0	0.529412	0.470588	-	RF7
Pf3D7_02_v3_198839_A	2	198839	A	G	0	0.529412	0.470588	-	RF7
Pf3D7_02_v3_199406_G	2	199406	G	T	0	0.529412	0.470588	-	RF7
Pf3D7_02_v3_199588_G	2	199588	G	A	0.0294118	0.529412	0.441176	-	RF7
Pf3D7_02_v3_199599_T	2	199599	T	G	0.0882353	0.441176	0.470588	-	RF7
Pf3D7_02_v3_201764_A	2	201764	A	G	0	0.529412	0.470588	-	RF7
Pf3D7_02_v3_202584_G	2	202584	G	A	0.0294118	0.5	0.470588	-	RF7
Pf3D7_02_v3_206291_A	2	206291	A	G	0.0294118	0.529412	0.441176	-	RF7
Pf3D7_02_v3_206630_T	2	206630	T	C	0	0.529412	0.470588	-	RF7
Pf3D7_02_v3_207266_C	2	207266	C	T	0	0.529412	0.470588	-	RF7
Pf3D7_02_v3_208781_C	2	208781	C	A	0.0294118	0.5	0.470588	-	RF7
Pf3D7_02_v3_210015_G	2	210015	G	A	0	0.5	0.5	-	RF7
Pf3D7_02_v3_210089_G	2	210089	G	C	0	0.5	0.5	-	RF7
Pf3D7_02_v3_213267_C	2	213267	C	T	0	0.529412	0.470588	-	RF7
Pf3D7_02_v3_213271_C	2	213271	C	T	0	0.529412	0.470588	-	RF7
Pf3D7_02_v3_214726_A	2	214726	A	T	0	0.529412	0.470588	-	RF7
Pf3D7_02_v3_215450_C	2	215450	C	T	0	0.529412	0.470588	-	RF7
Pf3D7_02_v3_215458_A	2	215458	A	G	0	0.529412	0.470588	-	RF7
Pf3D7_02_v3_216172_G	2	216172	G	A	0	0.529412	0.470588	-	RF7
Pf3D7_02_v3_217337_A	2	217337	A	T	0	0.529412	0.470588	-	RF7
Pf3D7_02_v3_220404_T	2	220404	T	G	0	0.529412	0.470588	-	RF7
Pf3D7_02_v3_221439_T	2	221439	T	C	0.0294118	0.5	0.470588	-	RF7
Pf3D7_02_v3_222175_T	2	222175	T	C	0	0.529412	0.470588	-	RF7
Pf3D7_02_v3_224845_A	2	224845	A	T	0	0.529412	0.470588	-	RF7
Pf3D7_02_v3_225512_A	2	225512	A	T	0	0.529412	0.470588	-	RF7
Pf3D7_02_v3_227592_A	2	227592	A	T	0.117647	0.441176	0.441176	-	RF7
Pf3D7_02_v3_239330_A	2	239330	A	G	0	0.529412	0.470588	-	RF7
Pf3D7_02_v3_241417_T	2	241417	T	G	0	0.529412	0.470588	-	RF7
Pf3D7_02_v3_242618_A	2	242618	A	G	0	0.529412	0.470588	-	RF7
Pf3D7_02_v3_245174_T	2	245174	T	C	0	0.529412	0.470588	-	RF7
Pf3D7_02_v3_246372_T	2	246372	T	A	0.117647	0.411765	0.470588	-	RF7
Pf3D7_02_v3_246376_T	2	246376	T	A	0.117647	0.411765	0.470588	-	RF7
Pf3D7_02_v3_250481_G	2	250481	G	A	0	0.529412	0.470588	-	RF7
Pf3D7_02_v3_264204_A	2	264204	A	G	0	0.529412	0.470588	-	RF7
Pf3D7_02_v3_264209_C	2	264209	C	T	0	0.529412	0.470588	-	RF7
Pf3D7_02_v3_264210_A	2	264210	A	T	0	0.529412	0.470588	-	RF7
Pf3D7_02_v3_264212_T	2	264212	T	C	0	0.529412	0.470588	-	RF7
Pf3D7_02_v3_264216_C	2	264216	C	T	0	0.529412	0.470588	-	RF7
Pf3D7_02_v3_264218_C	2	264218	C	T	0	0.529412	0.470588	-	RF7
Pf3D7_02_v3_264229_T	2	264229	T	C	0	0.529412	0.470588	-	RF7
Pf3D7_02_v3_264236_T	2	264236	T	C	0	0.529412	0.470588	-	RF7
Pf3D7_02_v3_265801_C	2	265801	C	T	0	0.529412	0.470588	-	RF7
Pf3D7_02_v3_266212_A	2	266212	A	G	0	0.529412	0.470588	-	RF7
Pf3D7_02_v3_266501_C	2	266501	C	T	0	0.529412	0.470588	-	RF7
Pf3D7_02_v3_266507_C	2	266507	C	T	0	0.529412	0.470588	-	RF7
Pf3D7_02_v3_266520_C	2	266520	C	T	0	0.529412	0.470588	-	RF7
Pf3D7_02_v3_269421_C	2	269421	C	T	0.0294118	0.529412	0.441176	-	RF7
Pf3D7_02_v3_270686_T	2	270686	T	A	0.0294118	0.529412	0.441176	-	RF7
Pf3D7_02_v3_272601_G	2	272601	G	A	0	0.529412	0.470588	-	RF7
Pf3D7_02_v3_273062_A	2	273062	A	T	0	0.529412	0.470588	-	RF7
Pf3D7_02_v3_275252_G	2	275252	G	T	0	0.529412	0.470588	-	RF7
Pf3D7_02_v3_275903_A	2	275903	A	T	0	0.529412	0.470588	-	RF7
Pf3D7_02_v3_278285_T	2	278285	T	C	0	0.529412	0.470588	-	RF7
Pf3D7_02_v3_278320_T	2	278320	T	C	0	0.529412	0.470588	-	RF7
Pf3D7_02_v3_278864_C	2	278864	C	A	0	0.529412	0.470588	-	RF7
Pf3D7_02_v3_279265_A	2	279265	A	T	0	0.529412	0.470588	-	RF7
Pf3D7_02_v3_281464_T	2	281464	T	C	0	0.529412	0.470588	-	RF7
Pf3D7_02_v3_281475_T	2	281475	T	A	0	0.529412	0.470588	-	RF7
Pf3D7_02_v3_282070_C	2	282070	C	A	0	0.529412	0.470588	-	RF7
Pf3D7_02_v3_283568_C	2	283568	C	T	0	0.529412	0.470588	-	RF7
Pf3D7_02_v3_286733_G	2	286733	G	T	0	0.529412	0.470588	-	RF7
Pf3D7_02_v3_286739_G	2	286739	G	T	0	0.529412	0.470588	-	RF7
Pf3D7_02_v3_286740_A	2	286740	A	C	0	0.529412	0.470588	-	RF7
Pf3D7_02_v3_286745_T	2	286745	T	G	0	0.529412	0.470588	-	RF7
Pf3D7_02_v3_287111_A	2	287111	A	T	0	0.529412	0.470588	-	RF7
Pf3D7_02_v3_288153_T	2	288153	T	A	0	0.529412	0.470588	-	RF7
Pf3D7_02_v3_326554_C	2	326554	C	T	0	0.5	0.5	-	RF7
Pf3D7_02_v3_329700_T	2	329700	T	A	0.0588235	0.470588	0.470588	-	RF7
Pf3D7_02_v3_331916_A	2	331916	A	G	0	0.529412	0.470588	-	RF7
Pf3D7_02_v3_334522_A	2	334522	A	T	0	0.529412	0.470588	-	RF7
Pf3D7_02_v3_335198_T	2	335198	T	G	0	0.529412	0.470588	-	RF7
Pf3D7_02_v3_335263_A	2	335263	A	T	0	0.529412	0.470588	-	RF7
Pf3D7_02_v3_339959_C	2	339959	C	T	0	0.5	0.5	-	RF7
Pf3D7_02_v3_343580_C	2	343580	C	T	0	0.5	0.5	-	RF7
Pf3D7_02_v3_346073_T	2	346073	T	G	0	0.5	0.5	-	RF7
Pf3D7_02_v3_346718_T	2	346718	T	C	0	0.5	0.5	-	RF7
Pf3D7_02_v3_351551_A	2	351551	A	T	0	0.5	0.5	-	RF7
Pf3D7_02_v3_354060_A	2	354060	A	T	0	0.5	0.5	-	RF7
Pf3D7_02_v3_355227_G	2	355227	G	C	0	0.5	0.5	-	RF7
Pf3D7_02_v3_357474_A	2	357474	A	T	0	0.5	0.5	-	RF7
Pf3D7_02_v3_360517_A	2	360517	A	C	0.0294118	0.441176	0.529412	-	RF7
Pf3D7_02_v3_366771_G	2	366771	G	A	0	0.441176	0.558824	-	RF7
Pf3D7_02_v3_368413_G	2	368413	G	C	0	0.441176	0.558824	-	RF7
Pf3D7_02_v3_371009_C	2	371009	C	A	0	0.441176	0.558824	-	RF7
Pf3D7_02_v3_371582_G	2	371582	G	A	0	0.441176	0.558824	-	RF7
Pf3D7_02_v3_371594_G	2	371594	G	A	0	0.441176	0.558824	-	RF7
Pf3D7_02_v3_371606_G	2	371606	G	A	0	0.441176	0.558824	-	RF7
Pf3D7_02_v3_372250_G	2	372250	G	A	0	0.441176	0.558824	-	RF7
Pf3D7_02_v3_373325_C	2	373325	C	T	0	0.441176	0.558824	-	RF7
Pf3D7_02_v3_373564_C	2	373564	C	A	0	0.441176	0.558824	-	RF7
Pf3D7_02_v3_373683_C	2	373683	C	G	0	0.441176	0.558824	-	RF7
Pf3D7_02_v3_373891_G	2	373891	G	A	0	0.441176	0.558824	-	RF7
Pf3D7_02_v3_373912_C	2	373912	C	G	0	0.441176	0.558824	-	RF7
Pf3D7_02_v3_373975_C	2	373975	C	T	0	0.441176	0.558824	-	RF7
Pf3D7_02_v3_374018_A	2	374018	A	C	0	0.441176	0.558824	-	RF7
Pf3D7_02_v3_374185_C	2	374185	C	A	0	0.441176	0.558824	-	RF7
Pf3D7_02_v3_374197_A	2	374197	A	G	0	0.441176	0.558824	-	RF7
Pf3D7_02_v3_375134_A	2	375134	A	C	0	0.441176	0.558824	-	RF7
Pf3D7_02_v3_375135_T	2	375135	T	A	0	0.441176	0.558824	-	RF7
Pf3D7_02_v3_375922_T	2	375922	T	A	0	0.441176	0.558824	-	RF7
Pf3D7_02_v3_376222_A	2	376222	A	G	0	0.441176	0.558824	-	RF7
Pf3D7_02_v3_377666_T	2	377666	T	A	0	0.470588	0.529412	-	RF7
Pf3D7_02_v3_377677_C	2	377677	C	G	0	0.470588	0.529412	-	RF7
Pf3D7_02_v3_378711_C	2	378711	C	A	0	0.470588	0.529412	-	RF7
Pf3D7_02_v3_379046_C	2	379046	C	T	0	0.470588	0.529412	-	RF7
Pf3D7_02_v3_380021_T	2	380021	T	C	0	0.470588	0.529412	-	RF7
Pf3D7_02_v3_380107_A	2	380107	A	T	0	0.470588	0.529412	-	RF7
Pf3D7_02_v3_380111_A	2	380111	A	T	0	0.470588	0.529412	-	RF7
Pf3D7_02_v3_386897_T	2	386897	T	A	0.0294118	0.441176	0.529412	-	RF7
Pf3D7_02_v3_389082_G	2	389082	G	A	0	0.470588	0.529412	-	RF7
Pf3D7_02_v3_389315_C	2	389315	C	T	0	0.470588	0.529412	-	RF7
Pf3D7_02_v3_390434_A	2	390434	A	T	0	0.470588	0.529412	-	RF7
Pf3D7_02_v3_390443_C	2	390443	C	T	0	0.470588	0.529412	-	RF7
Pf3D7_02_v3_392971_C	2	392971	C	T	0	0.470588	0.529412	-	RF7
Pf3D7_02_v3_394499_T	2	394499	T	A	0	0.470588	0.529412	-	RF7
Pf3D7_02_v3_396120_T	2	396120	T	A	0	0.470588	0.529412	-	RF7
Pf3D7_02_v3_397047_G	2	397047	G	T	0	0.470588	0.529412	-	RF7
Pf3D7_02_v3_400096_A	2	400096	A	T	0	0.470588	0.529412	-	RF7
Pf3D7_02_v3_400752_T	2	400752	T	C	0	0.470588	0.529412	-	RF7
Pf3D7_02_v3_401892_T	2	401892	T	G	0	0.470588	0.529412	-	RF7
Pf3D7_02_v3_402116_T	2	402116	T	A	0.0294118	0.441176	0.529412	-	RF7
Pf3D7_02_v3_403269_C	2	403269	C	T	0	0.470588	0.529412	-	RF7
Pf3D7_02_v3_405753_A	2	405753	A	G	0	0.470588	0.529412	-	RF7
Pf3D7_02_v3_405771_A	2	405771	A	G	0	0.470588	0.529412	-	RF7
Pf3D7_02_v3_410583_T	2	410583	T	C	0	0.470588	0.529412	-	RF7
Pf3D7_02_v3_412957_T	2	412957	T	A	0.0588235	0.411765	0.529412	-	RF7
Pf3D7_02_v3_414296_T	2	414296	T	A	0	0.470588	0.529412	-	RF7
Pf3D7_02_v3_414616_C	2	414616	C	A	0	0.470588	0.529412	-	RF7
Pf3D7_02_v3_415166_G	2	415166	G	A	0	0.470588	0.529412	-	RF7
Pf3D7_02_v3_415379_C	2	415379	C	T	0	0.470588	0.529412	-	RF7
Pf3D7_02_v3_416052_T	2	416052	T	C	0.0588235	0.411765	0.529412	-	RF7
Pf3D7_02_v3_417203_C	2	417203	C	T	0	0.470588	0.529412	-	RF7
Pf3D7_02_v3_417643_A	2	417643	A	T	0	0.470588	0.529412	-	RF7
Pf3D7_02_v3_419393_T	2	419393	T	A	0	0.470588	0.529412	-	RF7
Pf3D7_02_v3_419394_T	2	419394	T	A	0	0.470588	0.529412	-	RF7
Pf3D7_02_v3_419414_A	2	419414	A	T	0.0294118	0.441176	0.529412	-	RF7
Pf3D7_02_v3_419415_A	2	419415	A	T	0	0.470588	0.529412	-	RF7
Pf3D7_02_v3_419456_A	2	419456	A	T	0	0.470588	0.529412	-	RF7
Pf3D7_02_v3_419457_A	2	419457	A	T	0	0.470588	0.529412	-	RF7
Pf3D7_02_v3_419654_G	2	419654	G	T	0	0.470588	0.529412	-	RF7
Pf3D7_02_v3_419655_G	2	419655	G	T	0	0.470588	0.529412	-	RF7
Pf3D7_02_v3_421989_C	2	421989	C	T	0.0294118	0.470588	0.5	-	RF7
Pf3D7_02_v3_426625_G	2	426625	G	T	0.0882353	0.411765	0.5	-	RF7
Pf3D7_02_v3_433753_T	2	433753	T	C	0.0294118	0.5	0.470588	-	RF7
Pf3D7_02_v3_433795_G	2	433795	G	A	0	0.5	0.5	-	RF7
Pf3D7_02_v3_434163_C	2	434163	C	T	0	0.5	0.5	-	RF7
Pf3D7_02_v3_435670_G	2	435670	G	A	0.0294118	0.470588	0.5	-	RF7
Pf3D7_02_v3_435674_G	2	435674	G	A	0.0294118	0.470588	0.5	-	RF7
Pf3D7_02_v3_435678_G	2	435678	G	A	0.0588235	0.441176	0.5	-	RF7
Pf3D7_02_v3_438323_T	2	438323	T	C	0	0.529412	0.470588	-	RF7
Pf3D7_02_v3_438713_C	2	438713	C	G	0	0.529412	0.470588	-	RF7
Pf3D7_02_v3_439867_G	2	439867	G	A	0	0.529412	0.470588	-	RF7
Pf3D7_02_v3_445479_T	2	445479	T	A	0	0.529412	0.470588	-	RF7
Pf3D7_02_v3_446859_A	2	446859	A	G	0	0.529412	0.470588	-	RF7
Pf3D7_02_v3_449403_A	2	449403	A	T	0.0294118	0.5	0.470588	-	RF7
Pf3D7_02_v3_449654_A	2	449654	A	T	0.0294118	0.529412	0.441176	-	RF7
Pf3D7_02_v3_449664_T	2	449664	T	A	0.0294118	0.529412	0.441176	-	RF7
Pf3D7_02_v3_450425_G	2	450425	G	A	0	0.529412	0.470588	-	RF7
Pf3D7_02_v3_453558_A	2	453558	A	T	0	0.529412	0.470588	-	RF7
Pf3D7_02_v3_457289_A	2	457289	A	T	0	0.529412	0.470588	-	RF7
Pf3D7_02_v3_457291_A	2	457291	A	T	0	0.529412	0.470588	-	RF7
Pf3D7_02_v3_462395_G	2	462395	G	T	0	0.529412	0.470588	-	RF7
Pf3D7_02_v3_463586_A	2	463586	A	G	0	0.529412	0.470588	-	RF7
Pf3D7_02_v3_468251_G	2	468251	G	A	0	0.529412	0.470588	-	RF7
Pf3D7_02_v3_469571_G	2	469571	G	A	0	0.529412	0.470588	-	RF7
Pf3D7_02_v3_470675_A	2	470675	A	G	0	0.529412	0.470588	-	RF7
Pf3D7_02_v3_470738_G	2	470738	G	A	0	0.529412	0.470588	-	RF7
Pf3D7_02_v3_471004_A	2	471004	A	C	0.0588235	0.470588	0.470588	-	RF7
Pf3D7_02_v3_471021_C	2	471021	C	T	0.0294118	0.529412	0.441176	-	RF7
Pf3D7_02_v3_471081_G	2	471081	G	A	0	0.529412	0.470588	-	RF7
Pf3D7_02_v3_471092_T	2	471092	T	A	0	0.529412	0.470588	-	RF7
Pf3D7_02_v3_471093_C	2	471093	C	T	0	0.529412	0.470588	-	RF7
Pf3D7_02_v3_471123_C	2	471123	C	A	0.0294118	0.529412	0.441176	-	RF7
Pf3D7_02_v3_471188_T	2	471188	T	A	0.0294118	0.529412	0.441176	-	RF7
Pf3D7_02_v3_471647_G	2	471647	G	A	0	0.529412	0.470588	-	RF7
Pf3D7_02_v3_471651_G	2	471651	G	T	0.0882353	0.441176	0.470588	-	RF7
Pf3D7_02_v3_472864_A	2	472864	A	T	0.0294118	0.529412	0.441176	-	RF7
Pf3D7_02_v3_479215_G	2	479215	G	T	0	0.529412	0.470588	-	RF7
Pf3D7_02_v3_480862_A	2	480862	A	C	0	0.529412	0.470588	-	RF7
Pf3D7_02_v3_481408_G	2	481408	G	T	0.0588235	0.5	0.441176	-	RF7
Pf3D7_02_v3_484149_C	2	484149	C	T	0	0.529412	0.470588	-	RF7
Pf3D7_02_v3_484237_G	2	484237	G	A	0	0.529412	0.470588	-	RF7
Pf3D7_02_v3_484240_G	2	484240	G	A	0	0.529412	0.470588	-	RF7
Pf3D7_02_v3_484242_T	2	484242	T	C	0	0.529412	0.470588	-	RF7
Pf3D7_02_v3_484252_A	2	484252	A	G	0	0.529412	0.470588	-	RF7
Pf3D7_02_v3_484255_A	2	484255	A	G	0	0.529412	0.470588	-	RF7
Pf3D7_02_v3_484257_C	2	484257	C	T	0	0.529412	0.470588	-	RF7
Pf3D7_02_v3_484979_T	2	484979	T	C	0	0.529412	0.470588	-	RF7
Pf3D7_02_v3_485118_T	2	485118	T	C	0	0.529412	0.470588	-	RF7
Pf3D7_02_v3_485120_G	2	485120	G	A	0	0.529412	0.470588	-	RF7
Pf3D7_02_v3_485126_A	2	485126	A	T	0.0294118	0.5	0.470588	-	RF7
Pf3D7_02_v3_485136_C	2	485136	C	T	0	0.529412	0.470588	-	RF7
Pf3D7_02_v3_485144_T	2	485144	T	A	0	0.529412	0.470588	-	RF7
Pf3D7_02_v3_485145_T	2	485145	T	C	0	0.529412	0.470588	-	RF7
Pf3D7_02_v3_485262_T	2	485262	T	G	0	0.529412	0.470588	-	RF7
Pf3D7_02_v3_486665_G	2	486665	G	A	0	0.529412	0.470588	-	RF7
Pf3D7_02_v3_486667_G	2	486667	G	A	0	0.529412	0.470588	-	RF7
Pf3D7_02_v3_486676_A	2	486676	A	G	0	0.529412	0.470588	-	RF7
Pf3D7_02_v3_486681_T	2	486681	T	C	0	0.529412	0.470588	-	RF7
Pf3D7_02_v3_486686_C	2	486686	C	T	0	0.529412	0.470588	-	RF7
Pf3D7_02_v3_486694_A	2	486694	A	G	0	0.529412	0.470588	-	RF7
Pf3D7_02_v3_488534_A	2	488534	A	G	0	0.529412	0.470588	-	RF7
Pf3D7_02_v3_488706_T	2	488706	T	G	0	0.529412	0.470588	-	RF7
Pf3D7_02_v3_492593_T	2	492593	T	G	0.0294118	0.529412	0.441176	-	RF7
Pf3D7_02_v3_492757_T	2	492757	T	A	0	0.529412	0.470588	-	RF7
Pf3D7_02_v3_496872_A	2	496872	A	G	0	0.558824	0.441176	-	RF7
Pf3D7_02_v3_496890_A	2	496890	A	G	0	0.558824	0.441176	-	RF7
Pf3D7_02_v3_496908_G	2	496908	G	A	0	0.558824	0.441176	-	RF7
Pf3D7_02_v3_496926_A	2	496926	A	G	0	0.558824	0.441176	-	RF7
Pf3D7_02_v3_497000_T	2	497000	T	C	0	0.558824	0.441176	-	RF7
Pf3D7_02_v3_497001_T	2	497001	T	A	0	0.558824	0.441176	-	RF7
Pf3D7_02_v3_497003_T	2	497003	T	A	0	0.558824	0.441176	-	RF7
Pf3D7_02_v3_498617_A	2	498617	A	T	0	0.558824	0.441176	-	RF7
Pf3D7_02_v3_499889_T	2	499889	T	C	0	0.558824	0.441176	-	RF7
Pf3D7_02_v3_500799_A	2	500799	A	C	0	0.558824	0.441176	-	RF7
Pf3D7_02_v3_501282_C	2	501282	C	A	0	0.558824	0.441176	-	RF7
Pf3D7_02_v3_501415_C	2	501415	C	T	0	0.558824	0.441176	-	RF7
Pf3D7_02_v3_501759_C	2	501759	C	T	0	0.558824	0.441176	-	RF7
Pf3D7_02_v3_502318_C	2	502318	C	T	0	0.558824	0.441176	-	RF7
Pf3D7_02_v3_503292_A	2	503292	A	T	0	0.558824	0.441176	-	RF7
Pf3D7_02_v3_503877_C	2	503877	C	T	0	0.558824	0.441176	-	RF7
Pf3D7_02_v3_507476_C	2	507476	C	T	0	0.558824	0.441176	-	RF7
Pf3D7_02_v3_510210_A	2	510210	A	G	0	0.558824	0.441176	-	RF7
Pf3D7_02_v3_510398_G	2	510398	G	C	0	0.558824	0.441176	-	RF7
Pf3D7_02_v3_512848_C	2	512848	C	T	0	0.558824	0.441176	-	RF7
Pf3D7_02_v3_513464_A	2	513464	A	G	0	0.558824	0.441176	-	RF7
Pf3D7_02_v3_513635_G	2	513635	G	C	0	0.558824	0.441176	-	RF7
Pf3D7_02_v3_513653_C	2	513653	C	G	0	0.558824	0.441176	-	RF7
Pf3D7_02_v3_515383_G	2	515383	G	A	0	0.558824	0.441176	-	RF7
Pf3D7_02_v3_516107_T	2	516107	T	A	0.0294118	0.529412	0.441176	-	RF7
Pf3D7_02_v3_516265_T	2	516265	T	A	0.0588235	0.5	0.441176	-	RF7
Pf3D7_02_v3_516269_T	2	516269	T	A	0.0294118	0.529412	0.441176	-	RF7
Pf3D7_02_v3_520765_C	2	520765	C	A	0	0.588235	0.411765	-	RF7
Pf3D7_02_v3_521059_T	2	521059	T	C	0	0.588235	0.411765	-	RF7
Pf3D7_02_v3_524756_T	2	524756	T	C	0	0.558824	0.441176	-	RF7
Pf3D7_02_v3_527222_A	2	527222	A	T	0.0294118	0.558824	0.411765	-	RF7
Pf3D7_02_v3_528146_A	2	528146	A	T	0.0294118	0.529412	0.441176	-	RF7
Pf3D7_02_v3_528148_A	2	528148	A	T	0	0.558824	0.441176	-	RF7
Pf3D7_02_v3_529121_G	2	529121	G	T	0	0.558824	0.441176	-	RF7
Pf3D7_02_v3_530653_G	2	530653	G	A	0	0.558824	0.441176	-	RF7
Pf3D7_02_v3_531270_A	2	531270	A	G	0	0.558824	0.441176	-	RF7
Pf3D7_02_v3_532770_T	2	532770	T	A	0	0.558824	0.441176	-	RF7
Pf3D7_02_v3_535185_T	2	535185	T	A	0.0294118	0.5	0.470588	-	RF7
Pf3D7_02_v3_536958_A	2	536958	A	T	0	0.529412	0.470588	-	RF7
Pf3D7_02_v3_536959_A	2	536959	A	T	0	0.529412	0.470588	-	RF7
Pf3D7_02_v3_539867_G	2	539867	G	A	0	0.529412	0.470588	-	RF7
Pf3D7_02_v3_541909_A	2	541909	A	G	0	0.529412	0.470588	-	RF7
Pf3D7_02_v3_543510_T	2	543510	T	A	0	0.529412	0.470588	-	RF7
Pf3D7_02_v3_543936_T	2	543936	T	A	0	0.529412	0.470588	-	RF7
Pf3D7_02_v3_544465_A	2	544465	A	C	0	0.529412	0.470588	-	RF7
Pf3D7_02_v3_546130_G	2	546130	G	A	0	0.529412	0.470588	-	RF7
Pf3D7_02_v3_546511_G	2	546511	G	T	0	0.529412	0.470588	-	RF7
Pf3D7_02_v3_549049_C	2	549049	C	T	0	0.529412	0.470588	-	RF7
Pf3D7_02_v3_549900_C	2	549900	C	T	0.0588235	0.470588	0.470588	-	RF7
Pf3D7_02_v3_549975_G	2	549975	G	T	0	0.529412	0.470588	-	RF7
Pf3D7_02_v3_549983_T	2	549983	T	G	0	0.529412	0.470588	-	RF7
Pf3D7_02_v3_549986_A	2	549986	A	G	0	0.529412	0.470588	-	RF7
Pf3D7_02_v3_551816_A	2	551816	A	G	0	0.529412	0.470588	-	RF7
Pf3D7_02_v3_553757_G	2	553757	G	A	0.0882353	0.441176	0.470588	-	RF7
Pf3D7_02_v3_553763_G	2	553763	G	A	0.0294118	0.5	0.470588	-	RF7
Pf3D7_02_v3_556371_T	2	556371	T	C	0	0.529412	0.470588	-	RF7
Pf3D7_02_v3_556388_G	2	556388	G	A	0	0.529412	0.470588	-	RF7
Pf3D7_02_v3_556389_A	2	556389	A	T	0	0.529412	0.470588	-	RF7
Pf3D7_02_v3_558421_A	2	558421	A	T	0.0882353	0.470588	0.441176	-	RF7
Pf3D7_02_v3_559383_G	2	559383	G	C	0	0.529412	0.470588	-	RF7
Pf3D7_02_v3_559477_A	2	559477	A	C	0	0.529412	0.470588	-	RF7
Pf3D7_02_v3_559478_A	2	559478	A	C	0	0.529412	0.470588	-	RF7
Pf3D7_02_v3_559479_A	2	559479	A	C	0	0.529412	0.470588	-	RF7
Pf3D7_02_v3_562147_G	2	562147	G	A	0.117647	0.411765	0.470588	-	RF7
Pf3D7_02_v3_562179_C	2	562179	C	T	0.117647	0.411765	0.470588	-	RF7
Pf3D7_02_v3_562183_G	2	562183	G	A	0.117647	0.411765	0.470588	-	RF7
Pf3D7_02_v3_562184_T	2	562184	T	C	0.117647	0.411765	0.470588	-	RF7
Pf3D7_02_v3_562189_T	2	562189	T	C	0.0588235	0.470588	0.470588	-	RF7
Pf3D7_02_v3_562201_G	2	562201	G	A	0	0.529412	0.470588	-	RF7
Pf3D7_02_v3_562219_A	2	562219	A	G	0	0.529412	0.470588	-	RF7
Pf3D7_02_v3_564193_A	2	564193	A	T	0	0.529412	0.470588	-	RF7
Pf3D7_02_v3_565450_T	2	565450	T	A	0	0.558824	0.441176	-	RF7
Pf3D7_02_v3_569613_A	2	569613	A	G	0	0.558824	0.441176	-	RF7
Pf3D7_02_v3_573353_C	2	573353	C	T	0	0.558824	0.441176	-	RF7
Pf3D7_02_v3_577202_A	2	577202	A	C	0	0.558824	0.441176	-	RF7
Pf3D7_02_v3_577738_A	2	577738	A	G	0	0.558824	0.441176	-	RF7
Pf3D7_02_v3_579132_G	2	579132	G	A	0.0588235	0.5	0.441176	-	RF7
Pf3D7_02_v3_580486_C	2	580486	C	G	0	0.558824	0.441176	-	RF7
Pf3D7_02_v3_580488_A	2	580488	A	T	0	0.558824	0.441176	-	RF7
Pf3D7_02_v3_580490_A	2	580490	A	C	0.147059	0.411765	0.441176	-	RF7
Pf3D7_02_v3_581696_G	2	581696	G	A	0	0.558824	0.441176	-	RF7
Pf3D7_02_v3_581705_T	2	581705	T	C	0	0.558824	0.441176	-	RF7
Pf3D7_02_v3_581708_A	2	581708	A	G	0	0.558824	0.441176	-	RF7
Pf3D7_02_v3_581713_C	2	581713	C	G	0	0.558824	0.441176	-	RF7
Pf3D7_02_v3_581759_G	2	581759	G	A	0.0294118	0.529412	0.441176	-	RF7
Pf3D7_02_v3_581958_T	2	581958	T	G	0	0.558824	0.441176	-	RF7
Pf3D7_02_v3_581962_A	2	581962	A	G	0	0.558824	0.441176	-	RF7
Pf3D7_02_v3_581964_T	2	581964	T	G	0	0.558824	0.441176	-	RF7
Pf3D7_02_v3_581967_A	2	581967	A	T	0	0.558824	0.441176	-	RF7
Pf3D7_02_v3_582926_G	2	582926	G	A	0	0.558824	0.441176	-	RF7
Pf3D7_02_v3_583192_C	2	583192	C	T	0	0.558824	0.441176	-	RF7
Pf3D7_02_v3_584837_G	2	584837	G	A	0	0.558824	0.441176	-	RF7
Pf3D7_02_v3_590782_T	2	590782	T	A	0	0.558824	0.441176	-	RF7
Pf3D7_02_v3_596078_G	2	596078	G	A	0	0.558824	0.441176	-	RF7
Pf3D7_02_v3_597087_T	2	597087	T	C	0	0.558824	0.441176	-	RF7
Pf3D7_02_v3_597511_G	2	597511	G	A	0	0.558824	0.441176	-	RF7
Pf3D7_02_v3_602415_T	2	602415	T	A	0	0.558824	0.441176	-	RF7
Pf3D7_02_v3_603256_C	2	603256	C	T	0	0.558824	0.441176	-	RF7
Pf3D7_02_v3_605412_A	2	605412	A	C	0	0.558824	0.441176	-	RF7
Pf3D7_02_v3_607100_T	2	607100	T	G	0	0.558824	0.441176	-	RF7
Pf3D7_02_v3_607784_A	2	607784	A	C	0	0.558824	0.441176	-	RF7
Pf3D7_02_v3_608501_T	2	608501	T	G	0	0.558824	0.441176	-	RF7
Pf3D7_02_v3_608550_C	2	608550	C	A	0	0.558824	0.441176	-	RF7
Pf3D7_02_v3_608790_A	2	608790	A	G	0	0.558824	0.441176	-	RF7
Pf3D7_02_v3_610578_A	2	610578	A	T	0	0.558824	0.441176	-	RF7
Pf3D7_02_v3_611485_T	2	611485	T	A	0	0.558824	0.441176	-	RF7
Pf3D7_02_v3_612333_A	2	612333	A	G	0	0.558824	0.441176	-	RF7
Pf3D7_02_v3_612340_C	2	612340	C	T	0.0294118	0.529412	0.441176	-	RF7
Pf3D7_02_v3_614229_T	2	614229	T	A	0	0.558824	0.441176	-	RF7
Pf3D7_02_v3_614624_C	2	614624	C	T	0	0.558824	0.441176	-	RF7
Pf3D7_02_v3_615062_C	2	615062	C	G	0	0.558824	0.441176	-	RF7
Pf3D7_02_v3_616086_T	2	616086	T	A	0	0.558824	0.441176	-	RF7
Pf3D7_02_v3_617743_A	2	617743	A	T	0	0.588235	0.411765	-	RF7
Pf3D7_02_v3_622124_A	2	622124	A	T	0.0294118	0.558824	0.411765	-	RF7
Pf3D7_02_v3_622682_G	2	622682	G	A	0.0294118	0.588235	0.382353	-	RF7
Pf3D7_02_v3_623146_T	2	623146	T	C	0	0.588235	0.411765	-	RF7
Pf3D7_02_v3_625474_T	2	625474	T	C	0	0.588235	0.411765	-	RF7
Pf3D7_02_v3_629770_T	2	629770	T	C	0	0.588235	0.411765	-	RF7
Pf3D7_02_v3_630289_C	2	630289	C	T	0	0.588235	0.411765	-	RF7
Pf3D7_02_v3_630817_G	2	630817	G	T	0	0.588235	0.411765	-	RF7
Pf3D7_02_v3_630837_T	2	630837	T	C	0	0.588235	0.411765	-	RF7
Pf3D7_02_v3_630869_A	2	630869	A	G	0	0.588235	0.411765	-	RF7
Pf3D7_02_v3_632499_T	2	632499	T	C	0.0588235	0.529412	0.411765	-	RF7
Pf3D7_02_v3_633284_T	2	633284	T	A	0.0294118	0.558824	0.411765	-	RF7
Pf3D7_02_v3_633296_T	2	633296	T	A	0	0.588235	0.411765	-	RF7
Pf3D7_02_v3_636998_G	2	636998	G	T	0.0294118	0.558824	0.411765	-	RF7
Pf3D7_02_v3_637086_G	2	637086	G	A	0	0.588235	0.411765	-	RF7
Pf3D7_02_v3_637134_A	2	637134	A	G	0	0.588235	0.411765	-	RF7
Pf3D7_02_v3_638591_A	2	638591	A	G	0	0.588235	0.411765	-	RF7
Pf3D7_02_v3_640072_A	2	640072	A	T	0	0.588235	0.411765	-	RF7
Pf3D7_02_v3_640256_C	2	640256	C	A	0	0.588235	0.411765	-	RF7
Pf3D7_02_v3_640951_G	2	640951	G	A	0	0.588235	0.411765	-	RF7
Pf3D7_02_v3_643103_A	2	643103	A	G	0	0.588235	0.411765	-	RF7
Pf3D7_02_v3_644027_G	2	644027	G	A	0	0.588235	0.411765	-	RF7
Pf3D7_02_v3_644035_G	2	644035	G	T	0	0.588235	0.411765	-	RF7
Pf3D7_02_v3_644036_A	2	644036	A	T	0	0.588235	0.411765	-	RF7
Pf3D7_02_v3_648900_T	2	648900	T	A	0	0.617647	0.382353	-	RF7
Pf3D7_02_v3_650786_A	2	650786	A	G	0	0.617647	0.382353	-	RF7
Pf3D7_02_v3_655906_C	2	655906	C	T	0	0.617647	0.382353	-	RF7
Pf3D7_02_v3_661719_A	2	661719	A	G	0	0.647059	0.352941	-	RF7
Pf3D7_02_v3_663920_A	2	663920	A	T	0	0.647059	0.352941	-	RF7
Pf3D7_02_v3_665284_G	2	665284	G	C	0	0.647059	0.352941	-	RF7
Pf3D7_02_v3_666340_C	2	666340	C	T	0	0.647059	0.352941	-	RF7
Pf3D7_02_v3_668645_T	2	668645	T	A	0.117647	0.529412	0.352941	-	RF7
Pf3D7_02_v3_668648_T	2	668648	T	A	0	0.647059	0.352941	-	RF7
Pf3D7_02_v3_668677_A	2	668677	A	G	0	0.647059	0.352941	-	RF7
Pf3D7_02_v3_670141_A	2	670141	A	G	0	0.647059	0.352941	-	RF7
Pf3D7_02_v3_670157_A	2	670157	A	T	0	0.647059	0.352941	-	RF7
Pf3D7_02_v3_671972_A	2	671972	A	C	0	0.647059	0.352941	-	RF7
Pf3D7_02_v3_678434_C	2	678434	C	A	0	0.676471	0.323529	-	RF7
Pf3D7_02_v3_678435_T	2	678435	T	C	0	0.676471	0.323529	-	RF7
Pf3D7_02_v3_682962_T	2	682962	T	A	0.0588235	0.617647	0.323529	-	RF7
Pf3D7_02_v3_686751_T	2	686751	T	C	0	0.676471	0.323529	-	RF7
Pf3D7_02_v3_687323_A	2	687323	A	G	0	0.676471	0.323529	-	RF7
Pf3D7_02_v3_688649_T	2	688649	T	C	0	0.647059	0.352941	-	RF7
Pf3D7_02_v3_690392_G	2	690392	G	A	0.0882353	0.676471	0.235294	-	RF7
Pf3D7_02_v3_690395_A	2	690395	A	T	0.0588235	0.676471	0.264706	-	RF7
Pf3D7_02_v3_692634_C	2	692634	C	T	0	0.676471	0.323529	-	RF7
Pf3D7_02_v3_692770_G	2	692770	G	C	0	0.676471	0.323529	-	RF7
Pf3D7_02_v3_693379_T	2	693379	T	A	0	0.676471	0.323529	-	RF7
Pf3D7_02_v3_693380_T	2	693380	T	A	0	0.676471	0.323529	-	RF7
Pf3D7_02_v3_693767_G	2	693767	G	A	0	0.676471	0.323529	-	RF7
Pf3D7_02_v3_695842_G	2	695842	G	A	0	0.676471	0.323529	-	RF7
Pf3D7_02_v3_696843_T	2	696843	T	G	0	0.676471	0.323529	-	RF7
Pf3D7_02_v3_696845_T	2	696845	T	G	0.0294118	0.647059	0.323529	-	RF7
Pf3D7_02_v3_696846_T	2	696846	T	C	0	0.676471	0.323529	-	RF7
Pf3D7_02_v3_698174_C	2	698174	C	T	0	0.676471	0.323529	-	RF7
Pf3D7_02_v3_698315_T	2	698315	T	C	0.0294118	0.647059	0.323529	-	RF7
Pf3D7_02_v3_698509_G	2	698509	G	A	0	0.676471	0.323529	-	RF7
Pf3D7_02_v3_699237_G	2	699237	G	A	0	0.676471	0.323529	-	RF7
Pf3D7_02_v3_700286_A	2	700286	A	G	0.0294118	0.647059	0.323529	-	RF7
Pf3D7_02_v3_700349_G	2	700349	G	A	0.0294118	0.647059	0.323529	-	RF7
Pf3D7_02_v3_701987_G	2	701987	G	A	0	0.676471	0.323529	-	RF7
Pf3D7_02_v3_701988_C	2	701988	C	T	0.0588235	0.617647	0.323529	-	RF7
Pf3D7_02_v3_702020_G	2	702020	G	A	0	0.676471	0.323529	-	RF7
Pf3D7_02_v3_702613_G	2	702613	G	A	0.0294118	0.676471	0.294118	-	RF7
Pf3D7_02_v3_702621_C	2	702621	C	T	0.0294118	0.676471	0.294118	-	RF7
Pf3D7_02_v3_703541_A	2	703541	A	G	0	0.676471	0.323529	-	RF7
Pf3D7_02_v3_703990_T	2	703990	T	A	0	0.676471	0.323529	-	RF7
Pf3D7_02_v3_705060_G	2	705060	G	A	0.0294118	0.647059	0.323529	-	RF7
Pf3D7_02_v3_705064_G	2	705064	G	A	0	0.676471	0.323529	-	RF7
Pf3D7_02_v3_705068_G	2	705068	G	A	0	0.676471	0.323529	-	RF7
Pf3D7_02_v3_705072_G	2	705072	G	A	0	0.676471	0.323529	-	RF7
Pf3D7_02_v3_705904_G	2	705904	G	C	0	0.676471	0.323529	-	RF7
Pf3D7_02_v3_709787_A	2	709787	A	T	0	0.647059	0.352941	-	RF7
Pf3D7_02_v3_710049_A	2	710049	A	T	0	0.647059	0.352941	-	RF7
Pf3D7_02_v3_712000_T	2	712000	T	A	0	0.617647	0.382353	-	RF7
Pf3D7_02_v3_712423_G	2	712423	G	A	0	0.617647	0.382353	-	RF7
Pf3D7_02_v3_712424_T	2	712424	T	C	0.0294118	0.588235	0.382353	-	RF7
Pf3D7_02_v3_712428_C	2	712428	C	T	0.0294118	0.588235	0.382353	-	RF7
Pf3D7_02_v3_712439_T	2	712439	T	C	0.0294118	0.588235	0.382353	-	RF7
Pf3D7_02_v3_712441_G	2	712441	G	A	0.0294118	0.588235	0.382353	-	RF7
Pf3D7_02_v3_712442_T	2	712442	T	C	0.0294118	0.588235	0.382353	-	RF7
Pf3D7_02_v3_712446_C	2	712446	C	T	0.0294118	0.588235	0.382353	-	RF7
Pf3D7_02_v3_712458_G	2	712458	G	A	0	0.617647	0.382353	-	RF7
Pf3D7_02_v3_714480_T	2	714480	T	C	0	0.617647	0.382353	-	RF7
Pf3D7_02_v3_719483_A	2	719483	A	G	0	0.588235	0.411765	-	RF7
Pf3D7_02_v3_719643_A	2	719643	A	T	0	0.588235	0.411765	-	RF7
Pf3D7_02_v3_719645_A	2	719645	A	T	0	0.588235	0.411765	-	RF7
Pf3D7_02_v3_720044_C	2	720044	C	T	0	0.588235	0.411765	-	RF7
Pf3D7_02_v3_721730_A	2	721730	A	G	0.0294118	0.558824	0.411765	-	RF7
Pf3D7_02_v3_721830_A	2	721830	A	G	0.0294118	0.558824	0.411765	-	RF7
Pf3D7_02_v3_721851_A	2	721851	A	T	0.0882353	0.5	0.411765	-	RF7
Pf3D7_02_v3_725580_C	2	725580	C	T	0.0294118	0.558824	0.411765	-	RF7
Pf3D7_02_v3_726310_C	2	726310	C	T	0	0.588235	0.411765	-	RF7
Pf3D7_02_v3_727068_C	2	727068	C	G	0	0.588235	0.411765	-	RF7
Pf3D7_02_v3_728720_A	2	728720	A	T	0	0.588235	0.411765	-	RF7
Pf3D7_02_v3_729053_A	2	729053	A	T	0.0294118	0.588235	0.382353	-	RF7
Pf3D7_02_v3_729057_A	2	729057	A	T	0.0588235	0.558824	0.382353	-	RF7
Pf3D7_02_v3_729061_A	2	729061	A	T	0.0294118	0.588235	0.382353	-	RF7
Pf3D7_02_v3_734104_G	2	734104	G	T	0	0.588235	0.411765	-	RF7
Pf3D7_02_v3_735085_A	2	735085	A	G	0.0294118	0.558824	0.411765	-	RF7
Pf3D7_02_v3_736145_T	2	736145	T	C	0	0.588235	0.411765	-	RF7
Pf3D7_02_v3_737026_G	2	737026	G	C	0	0.588235	0.411765	-	RF7
Pf3D7_02_v3_737085_T	2	737085	T	G	0	0.588235	0.411765	-	RF7
Pf3D7_02_v3_738511_C	2	738511	C	A	0.0294118	0.588235	0.382353	-	RF7
Pf3D7_02_v3_740912_T	2	740912	T	A	0	0.588235	0.411765	-	RF7
Pf3D7_02_v3_742847_A	2	742847	A	C	0	0.588235	0.411765	-	RF7
Pf3D7_02_v3_746654_T	2	746654	T	C	0	0.588235	0.411765	-	RF7
Pf3D7_02_v3_746694_T	2	746694	T	C	0	0.588235	0.411765	-	RF7
Pf3D7_02_v3_746804_A	2	746804	A	T	0.0588235	0.529412	0.411765	-	RF7
Pf3D7_02_v3_747942_T	2	747942	T	A	0.0882353	0.5	0.411765	-	RF7
Pf3D7_02_v3_748134_A	2	748134	A	T	0.0588235	0.529412	0.411765	-	RF7
Pf3D7_02_v3_748837_T	2	748837	T	A	0.0294118	0.529412	0.441176	-	RF7
Pf3D7_02_v3_748841_T	2	748841	T	A	0.117647	0.441176	0.441176	-	RF7
Pf3D7_02_v3_749944_A	2	749944	A	T	0	0.588235	0.411765	-	RF7
Pf3D7_02_v3_752207_A	2	752207	A	C	0	0.588235	0.411765	-	RF7
Pf3D7_02_v3_754481_T	2	754481	T	A	0	0.588235	0.411765	-	RF7
Pf3D7_02_v3_754487_A	2	754487	A	T	0.0294118	0.558824	0.411765	-	RF7
Pf3D7_02_v3_754629_A	2	754629	A	T	0.0294118	0.558824	0.411765	-	RF7
Pf3D7_02_v3_756979_A	2	756979	A	T	0	0.588235	0.411765	-	RF7
Pf3D7_02_v3_760017_T	2	760017	T	G	0	0.588235	0.411765	-	RF7
Pf3D7_02_v3_761194_C	2	761194	C	G	0	0.588235	0.411765	-	RF7
Pf3D7_02_v3_761988_A	2	761988	A	C	0	0.588235	0.411765	-	RF7
Pf3D7_02_v3_766035_T	2	766035	T	A	0	0.558824	0.441176	-	RF7
Pf3D7_02_v3_766632_A	2	766632	A	T	0	0.558824	0.441176	-	RF7
Pf3D7_02_v3_772491_T	2	772491	T	C	0	0.529412	0.470588	-	RF7
Pf3D7_02_v3_774336_A	2	774336	A	T	0	0.529412	0.470588	-	RF7
Pf3D7_02_v3_774589_T	2	774589	T	C	0	0.529412	0.470588	-	RF7
Pf3D7_02_v3_774891_A	2	774891	A	G	0.0294118	0.529412	0.441176	-	RF7
Pf3D7_02_v3_779005_G	2	779005	G	T	0	0.529412	0.470588	-	RF7
Pf3D7_02_v3_783718_A	2	783718	A	G	0	0.529412	0.470588	-	RF7
Pf3D7_02_v3_806687_C	2	806687	C	T	0	0.529412	0.470588	-	RF7
Pf3D7_02_v3_836358_G	2	836358	G	A	0	0.529412	0.470588	-	RF7
Pf3D7_02_v3_838591_C	2	838591	C	G	0	0.529412	0.470588	-	RF7
Pf3D7_02_v3_839732_G	2	839732	G	A	0	0.529412	0.470588	-	RF7
Pf3D7_02_v3_840040_C	2	840040	C	A	0.0294118	0.529412	0.441176	-	RF7
Pf3D7_02_v3_840090_T	2	840090	T	G	0.0294118	0.529412	0.441176	-	RF7
Pf3D7_02_v3_840294_T	2	840294	T	C	0	0.529412	0.470588	-	RF7
Pf3D7_02_v3_840741_G	2	840741	G	C	0	0.529412	0.470588	-	RF7
Pf3D7_02_v3_842805_C	2	842805	C	T	0	0.529412	0.470588	-	RF7
Pf3D7_02_v3_843192_G	2	843192	G	A	0	0.529412	0.470588	-	RF7
Pf3D7_02_v3_843209_A	2	843209	A	G	0	0.529412	0.470588	-	RF7
Pf3D7_02_v3_843227_G	2	843227	G	A	0	0.529412	0.470588	-	RF7
Pf3D7_02_v3_843235_T	2	843235	T	G	0	0.529412	0.470588	-	RF7
Pf3D7_02_v3_843236_G	2	843236	G	A	0	0.529412	0.470588	-	RF7
Pf3D7_02_v3_843238_T	2	843238	T	C	0	0.529412	0.470588	-	RF7
Pf3D7_02_v3_845433_A	2	845433	A	G	0	0.529412	0.470588	-	RF7
Pf3D7_02_v3_845487_G	2	845487	G	A	0.0294118	0.5	0.470588	-	RF7
Pf3D7_02_v3_871706_A	2	871706	A	T	0.0588235	0.470588	0.470588	-	RF7
Pf3D7_02_v3_871907_C	2	871907	C	A	0	0.529412	0.470588	-	RF7
Pf3D7_02_v3_871960_G	2	871960	G	A	0	0.529412	0.470588	-	RF7
Pf3D7_02_v3_872150_C	2	872150	C	T	0.0294118	0.529412	0.441176	-	RF7
Pf3D7_02_v3_872222_G	2	872222	G	A	0.0294118	0.529412	0.441176	-	RF7
Pf3D7_02_v3_872598_A	2	872598	A	G	0	0.529412	0.470588	-	RF7
Pf3D7_03_v3_68893_A	3	68893	A	T	0.0294118	0.352941	0.617647	-	RF7
Pf3D7_03_v3_68938_C	3	68938	C	A	0.0294118	0.352941	0.617647	-	RF7
Pf3D7_03_v3_70177_A	3	70177	A	G	0.0294118	0.352941	0.617647	-	RF7
Pf3D7_03_v3_70379_A	3	70379	A	T	0.0294118	0.352941	0.617647	-	RF7
Pf3D7_03_v3_70512_C	3	70512	C	A	0.0294118	0.352941	0.617647	-	RF7
Pf3D7_03_v3_71291_A	3	71291	A	G	0.0294118	0.352941	0.617647	-	RF7
Pf3D7_03_v3_71899_A	3	71899	A	T	0.0294118	0.352941	0.617647	-	RF7
Pf3D7_03_v3_72831_G	3	72831	G	C	0.0294118	0.352941	0.617647	-	RF7
Pf3D7_03_v3_73349_C	3	73349	C	T	0.0294118	0.352941	0.617647	-	RF7
Pf3D7_03_v3_74346_G	3	74346	G	A	0.0294118	0.352941	0.617647	-	RF7
Pf3D7_03_v3_76143_T	3	76143	T	A	0.0294118	0.352941	0.617647	-	RF7
Pf3D7_03_v3_78298_T	3	78298	T	A	0.0294118	0.352941	0.617647	-	RF7
Pf3D7_03_v3_78300_C	3	78300	C	A	0.0294118	0.352941	0.617647	-	RF7
Pf3D7_03_v3_78304_C	3	78304	C	A	0.0294118	0.352941	0.617647	-	RF7
Pf3D7_03_v3_78779_T	3	78779	T	A	0.0294118	0.352941	0.617647	-	RF7
Pf3D7_03_v3_79845_G	3	79845	G	A	0.0294118	0.352941	0.617647	-	RF7
Pf3D7_03_v3_81449_A	3	81449	A	T	0.0588235	0.352941	0.588235	-	RF7
Pf3D7_03_v3_81455_G	3	81455	G	A	0.0294118	0.352941	0.617647	-	RF7
Pf3D7_03_v3_81472_A	3	81472	A	T	0.0588235	0.352941	0.588235	-	RF7
Pf3D7_03_v3_83845_A	3	83845	A	T	0.0588235	0.323529	0.617647	-	RF7
Pf3D7_03_v3_105838_T	3	105838	T	C	0	0.382353	0.617647	-	RF7
Pf3D7_03_v3_105873_A	3	105873	A	T	0	0.382353	0.617647	-	RF7
Pf3D7_03_v3_106144_A	3	106144	A	G	0	0.382353	0.617647	-	RF7
Pf3D7_03_v3_106231_T	3	106231	T	A	0	0.382353	0.617647	-	RF7
Pf3D7_03_v3_106241_G	3	106241	G	A	0	0.382353	0.617647	-	RF7
Pf3D7_03_v3_108536_A	3	108536	A	C	0	0.382353	0.617647	-	RF7
Pf3D7_03_v3_110673_G	3	110673	G	C	0	0.382353	0.617647	-	RF7
Pf3D7_03_v3_112373_C	3	112373	C	T	0	0.382353	0.617647	-	RF7
Pf3D7_03_v3_112925_A	3	112925	A	T	0	0.382353	0.617647	-	RF7
Pf3D7_03_v3_115033_G	3	115033	G	A	0	0.382353	0.617647	-	RF7
Pf3D7_03_v3_115520_C	3	115520	C	A	0.0294118	0.382353	0.588235	-	RF7
Pf3D7_03_v3_115739_G	3	115739	G	A	0	0.382353	0.617647	-	RF7
Pf3D7_03_v3_117471_C	3	117471	C	A	0	0.382353	0.617647	-	RF7
Pf3D7_03_v3_118942_C	3	118942	C	T	0	0.382353	0.617647	-	RF7
Pf3D7_03_v3_120180_C	3	120180	C	A	0.0294118	0.352941	0.617647	-	RF7
Pf3D7_03_v3_120274_C	3	120274	C	G	0	0.382353	0.617647	-	RF7
Pf3D7_03_v3_120387_C	3	120387	C	A	0	0.382353	0.617647	-	RF7
Pf3D7_03_v3_120910_T	3	120910	T	C	0	0.382353	0.617647	-	RF7
Pf3D7_03_v3_122483_A	3	122483	A	C	0	0.382353	0.617647	-	RF7
Pf3D7_03_v3_122486_A	3	122486	A	C	0	0.382353	0.617647	-	RF7
Pf3D7_03_v3_122489_T	3	122489	T	A	0	0.382353	0.617647	-	RF7
Pf3D7_03_v3_122492_C	3	122492	C	T	0	0.382353	0.617647	-	RF7
Pf3D7_03_v3_123703_C	3	123703	C	A	0.0588235	0.323529	0.617647	-	RF7
Pf3D7_03_v3_123730_T	3	123730	T	G	0.0294118	0.352941	0.617647	-	RF7
Pf3D7_03_v3_123733_G	3	123733	G	A	0.0294118	0.352941	0.617647	-	RF7
Pf3D7_03_v3_123737_C	3	123737	C	A	0.0294118	0.352941	0.617647	-	RF7
Pf3D7_03_v3_123799_T	3	123799	T	C	0	0.382353	0.617647	-	RF7
Pf3D7_03_v3_123804_T	3	123804	T	A	0	0.382353	0.617647	-	RF7
Pf3D7_03_v3_123827_T	3	123827	T	A	0	0.382353	0.617647	-	RF7
Pf3D7_03_v3_123828_G	3	123828	G	C	0	0.382353	0.617647	-	RF7
Pf3D7_03_v3_123836_G	3	123836	G	T	0	0.382353	0.617647	-	RF7
Pf3D7_03_v3_123847_A	3	123847	A	T	0	0.382353	0.617647	-	RF7
Pf3D7_03_v3_123849_G	3	123849	G	C	0	0.382353	0.617647	-	RF7
Pf3D7_03_v3_123859_T	3	123859	T	G	0	0.382353	0.617647	-	RF7
Pf3D7_03_v3_123863_A	3	123863	A	G	0	0.382353	0.617647	-	RF7
Pf3D7_03_v3_123867_A	3	123867	A	G	0	0.382353	0.617647	-	RF7
Pf3D7_03_v3_123973_T	3	123973	T	C	0	0.382353	0.617647	-	RF7
Pf3D7_03_v3_124054_G	3	124054	G	A	0.0294118	0.352941	0.617647	-	RF7
Pf3D7_03_v3_124305_G	3	124305	G	A	0.0588235	0.323529	0.617647	-	RF7
Pf3D7_03_v3_124357_A	3	124357	A	T	0	0.382353	0.617647	-	RF7
Pf3D7_03_v3_124379_G	3	124379	G	T	0	0.382353	0.617647	-	RF7
Pf3D7_03_v3_124396_A	3	124396	A	C	0	0.382353	0.617647	-	RF7
Pf3D7_03_v3_124400_A	3	124400	A	G	0	0.382353	0.617647	-	RF7
Pf3D7_03_v3_124534_C	3	124534	C	T	0.0294118	0.352941	0.617647	-	RF7
Pf3D7_03_v3_124562_C	3	124562	C	G	0.0294118	0.352941	0.617647	-	RF7
Pf3D7_03_v3_124591_T	3	124591	T	C	0.0882353	0.294118	0.617647	-	RF7
Pf3D7_03_v3_124657_A	3	124657	A	G	0	0.382353	0.617647	-	RF7
Pf3D7_03_v3_124666_T	3	124666	T	C	0	0.382353	0.617647	-	RF7
Pf3D7_03_v3_124929_T	3	124929	T	A	0	0.382353	0.617647	-	RF7
Pf3D7_03_v3_125273_T	3	125273	T	A	0	0.382353	0.617647	-	RF7
Pf3D7_03_v3_125277_T	3	125277	T	A	0	0.382353	0.617647	-	RF7
Pf3D7_03_v3_130307_C	3	130307	C	G	0	0.382353	0.617647	-	RF7
Pf3D7_03_v3_130400_T	3	130400	T	G	0	0.382353	0.617647	-	RF7
Pf3D7_03_v3_130444_C	3	130444	C	G	0	0.382353	0.617647	-	RF7
Pf3D7_03_v3_130456_T	3	130456	T	C	0	0.382353	0.617647	-	RF7
Pf3D7_03_v3_130477_C	3	130477	C	G	0	0.382353	0.617647	-	RF7
Pf3D7_03_v3_130482_T	3	130482	T	A	0	0.382353	0.617647	-	RF7
Pf3D7_03_v3_130489_C	3	130489	C	A	0	0.382353	0.617647	-	RF7
Pf3D7_03_v3_130511_T	3	130511	T	A	0	0.382353	0.617647	-	RF7
Pf3D7_03_v3_130514_T	3	130514	T	A	0	0.382353	0.617647	-	RF7
Pf3D7_03_v3_130978_T	3	130978	T	C	0	0.382353	0.617647	-	RF7
Pf3D7_03_v3_131117_A	3	131117	A	T	0	0.382353	0.617647	-	RF7
Pf3D7_03_v3_134530_T	3	134530	T	A	0	0.382353	0.617647	-	RF7
Pf3D7_03_v3_135963_C	3	135963	C	T	0.0588235	0.323529	0.617647	-	RF7
Pf3D7_03_v3_136005_C	3	136005	C	A	0.0294118	0.352941	0.617647	-	RF7
Pf3D7_03_v3_136013_C	3	136013	C	T	0.0588235	0.323529	0.617647	-	RF7
Pf3D7_03_v3_136018_G	3	136018	G	A	0	0.382353	0.617647	-	RF7
Pf3D7_03_v3_136353_C	3	136353	C	T	0	0.382353	0.617647	-	RF7
Pf3D7_03_v3_136367_C	3	136367	C	T	0	0.382353	0.617647	-	RF7
Pf3D7_03_v3_136371_C	3	136371	C	A	0	0.382353	0.617647	-	RF7
Pf3D7_03_v3_136482_T	3	136482	T	C	0	0.382353	0.617647	-	RF7
Pf3D7_03_v3_136494_A	3	136494	A	G	0	0.382353	0.617647	-	RF7
Pf3D7_03_v3_136513_G	3	136513	G	A	0	0.382353	0.617647	-	RF7
Pf3D7_03_v3_136530_C	3	136530	C	T	0	0.382353	0.617647	-	RF7
Pf3D7_03_v3_136580_A	3	136580	A	G	0	0.382353	0.617647	-	RF7
Pf3D7_03_v3_136581_T	3	136581	T	C	0	0.382353	0.617647	-	RF7
Pf3D7_03_v3_136587_T	3	136587	T	G	0	0.382353	0.617647	-	RF7
Pf3D7_03_v3_136746_A	3	136746	A	G	0	0.382353	0.617647	-	RF7
Pf3D7_03_v3_136827_C	3	136827	C	T	0	0.382353	0.617647	-	RF7
Pf3D7_03_v3_136831_C	3	136831	C	G	0	0.382353	0.617647	-	RF7
Pf3D7_03_v3_136844_T	3	136844	T	A	0	0.382353	0.617647	-	RF7
Pf3D7_03_v3_136866_T	3	136866	T	C	0	0.382353	0.617647	-	RF7
Pf3D7_03_v3_136905_G	3	136905	G	A	0	0.382353	0.617647	-	RF7
Pf3D7_03_v3_136957_T	3	136957	T	A	0	0.382353	0.617647	-	RF7
Pf3D7_03_v3_136977_A	3	136977	A	G	0	0.382353	0.617647	-	RF7
Pf3D7_03_v3_137011_A	3	137011	A	G	0	0.382353	0.617647	-	RF7
Pf3D7_03_v3_137023_A	3	137023	A	T	0	0.382353	0.617647	-	RF7
Pf3D7_03_v3_137036_C	3	137036	C	T	0	0.382353	0.617647	-	RF7
Pf3D7_03_v3_137048_T	3	137048	T	C	0	0.382353	0.617647	-	RF7
Pf3D7_03_v3_137076_G	3	137076	G	T	0	0.382353	0.617647	-	RF7
Pf3D7_03_v3_137078_A	3	137078	A	T	0	0.382353	0.617647	-	RF7
Pf3D7_03_v3_137081_C	3	137081	C	T	0	0.382353	0.617647	-	RF7
Pf3D7_03_v3_137752_C	3	137752	C	T	0	0.382353	0.617647	-	RF7
Pf3D7_03_v3_137757_A	3	137757	A	T	0	0.382353	0.617647	-	RF7
Pf3D7_03_v3_138276_G	3	138276	G	A	0	0.382353	0.617647	-	RF7
Pf3D7_03_v3_138279_T	3	138279	T	C	0	0.382353	0.617647	-	RF7
Pf3D7_03_v3_138292_T	3	138292	T	C	0	0.382353	0.617647	-	RF7
Pf3D7_03_v3_138388_A	3	138388	A	G	0	0.382353	0.617647	-	RF7
Pf3D7_03_v3_138399_A	3	138399	A	C	0.0294118	0.352941	0.617647	-	RF7
Pf3D7_03_v3_138402_A	3	138402	A	C	0	0.382353	0.617647	-	RF7
Pf3D7_03_v3_138405_T	3	138405	T	A	0	0.382353	0.617647	-	RF7
Pf3D7_03_v3_138408_C	3	138408	C	T	0	0.382353	0.617647	-	RF7
Pf3D7_03_v3_139823_C	3	139823	C	T	0.0294118	0.382353	0.588235	-	RF7
Pf3D7_03_v3_140282_A	3	140282	A	T	0	0.382353	0.617647	-	RF7
Pf3D7_03_v3_140294_T	3	140294	T	C	0	0.382353	0.617647	-	RF7
Pf3D7_03_v3_140327_C	3	140327	C	T	0	0.382353	0.617647	-	RF7
Pf3D7_03_v3_140381_A	3	140381	A	T	0	0.382353	0.617647	-	RF7
Pf3D7_03_v3_140444_G	3	140444	G	A	0	0.382353	0.617647	-	RF7
Pf3D7_03_v3_140459_T	3	140459	T	C	0	0.382353	0.617647	-	RF7
Pf3D7_03_v3_140477_C	3	140477	C	G	0	0.382353	0.617647	-	RF7
Pf3D7_03_v3_140516_C	3	140516	C	T	0	0.382353	0.617647	-	RF7
Pf3D7_03_v3_140523_A	3	140523	A	G	0	0.382353	0.617647	-	RF7
Pf3D7_03_v3_140582_A	3	140582	A	G	0	0.382353	0.617647	-	RF7
Pf3D7_03_v3_140591_T	3	140591	T	C	0	0.382353	0.617647	-	RF7
Pf3D7_03_v3_140617_C	3	140617	C	T	0	0.382353	0.617647	-	RF7
Pf3D7_03_v3_140631_G	3	140631	G	A	0	0.382353	0.617647	-	RF7
Pf3D7_03_v3_140645_A	3	140645	A	C	0	0.382353	0.617647	-	RF7
Pf3D7_03_v3_140646_T	3	140646	T	G	0	0.382353	0.617647	-	RF7
Pf3D7_03_v3_141500_G	3	141500	G	A	0	0.411765	0.588235	-	RF7
Pf3D7_03_v3_142026_T	3	142026	T	A	0	0.382353	0.617647	-	RF7
Pf3D7_03_v3_142104_C	3	142104	C	A	0	0.382353	0.617647	-	RF7
Pf3D7_03_v3_142944_G	3	142944	G	T	0	0.411765	0.588235	-	RF7
Pf3D7_03_v3_143071_T	3	143071	T	A	0	0.411765	0.588235	-	RF7
Pf3D7_03_v3_143195_T	3	143195	T	C	0	0.411765	0.588235	-	RF7
Pf3D7_03_v3_143196_T	3	143196	T	C	0	0.411765	0.588235	-	RF7
Pf3D7_03_v3_143613_T	3	143613	T	C	0	0.411765	0.588235	-	RF7
Pf3D7_03_v3_150339_T	3	150339	T	A	0.0294118	0.382353	0.588235	-	RF7
Pf3D7_03_v3_150667_G	3	150667	G	A	0	0.411765	0.588235	-	RF7
Pf3D7_03_v3_150728_A	3	150728	A	T	0	0.411765	0.588235	-	RF7
Pf3D7_03_v3_150752_C	3	150752	C	T	0	0.411765	0.588235	-	RF7
Pf3D7_03_v3_150760_G	3	150760	G	A	0	0.411765	0.588235	-	RF7
Pf3D7_03_v3_152275_A	3	152275	A	T	0	0.411765	0.588235	-	RF7
Pf3D7_03_v3_152277_T	3	152277	T	A	0	0.411765	0.588235	-	RF7
Pf3D7_03_v3_152653_T	3	152653	T	G	0	0.411765	0.588235	-	RF7
Pf3D7_03_v3_159336_C	3	159336	C	T	0	0.411765	0.588235	-	RF7
Pf3D7_03_v3_160858_T	3	160858	T	C	0	0.411765	0.588235	-	RF7
Pf3D7_03_v3_163913_A	3	163913	A	T	0	0.411765	0.588235	-	RF7
Pf3D7_03_v3_165069_G	3	165069	G	A	0	0.411765	0.588235	-	RF7
Pf3D7_03_v3_165980_T	3	165980	T	C	0	0.411765	0.588235	-	RF7
Pf3D7_03_v3_168502_A	3	168502	A	G	0.0294118	0.382353	0.588235	-	RF7
Pf3D7_03_v3_168897_A	3	168897	A	T	0	0.411765	0.588235	-	RF7
Pf3D7_03_v3_171583_C	3	171583	C	T	0	0.411765	0.588235	-	RF7
Pf3D7_03_v3_171598_T	3	171598	T	C	0	0.411765	0.588235	-	RF7
Pf3D7_03_v3_174076_A	3	174076	A	G	0	0.411765	0.588235	-	RF7
Pf3D7_03_v3_177590_T	3	177590	T	G	0	0.411765	0.588235	-	RF7
Pf3D7_03_v3_177823_A	3	177823	A	G	0	0.411765	0.588235	-	RF7
Pf3D7_03_v3_179364_G	3	179364	G	C	0	0.411765	0.588235	-	RF7
Pf3D7_03_v3_182555_C	3	182555	C	T	0.147059	0.264706	0.588235	-	RF7
Pf3D7_03_v3_183105_T	3	183105	T	A	0	0.411765	0.588235	-	RF7
Pf3D7_03_v3_184538_A	3	184538	A	G	0	0.411765	0.588235	-	RF7
Pf3D7_03_v3_190177_G	3	190177	G	A	0	0.411765	0.588235	-	RF7
Pf3D7_03_v3_191143_A	3	191143	A	T	0	0.411765	0.588235	-	RF7
Pf3D7_03_v3_191556_C	3	191556	C	T	0	0.411765	0.588235	-	RF7
Pf3D7_03_v3_193619_G	3	193619	G	T	0	0.411765	0.588235	-	RF7
Pf3D7_03_v3_193696_T	3	193696	T	A	0	0.411765	0.588235	-	RF7
Pf3D7_03_v3_193835_A	3	193835	A	T	0	0.411765	0.588235	-	RF7
Pf3D7_03_v3_195820_A	3	195820	A	C	0	0.411765	0.588235	-	RF7
Pf3D7_03_v3_196146_A	3	196146	A	C	0	0.411765	0.588235	-	RF7
Pf3D7_03_v3_197498_A	3	197498	A	G	0	0.411765	0.588235	-	RF7
Pf3D7_03_v3_198452_T	3	198452	T	C	0	0.411765	0.588235	-	RF7
Pf3D7_03_v3_200509_C	3	200509	C	A	0	0.411765	0.588235	-	RF7
Pf3D7_03_v3_200697_A	3	200697	A	T	0	0.411765	0.588235	-	RF7
Pf3D7_03_v3_201077_A	3	201077	A	T	0.0882353	0.323529	0.588235	-	RF7
Pf3D7_03_v3_203173_T	3	203173	T	A	0.117647	0.294118	0.588235	-	RF7
Pf3D7_03_v3_203255_A	3	203255	A	G	0.0882353	0.323529	0.588235	-	RF7
Pf3D7_03_v3_204732_A	3	204732	A	T	0	0.411765	0.588235	-	RF7
Pf3D7_03_v3_206952_A	3	206952	A	T	0	0.382353	0.617647	-	RF7
Pf3D7_03_v3_208940_A	3	208940	A	G	0.0588235	0.352941	0.588235	-	RF7
Pf3D7_03_v3_209566_T	3	209566	T	A	0	0.382353	0.617647	-	RF7
Pf3D7_03_v3_211150_A	3	211150	A	T	0	0.382353	0.617647	-	RF7
Pf3D7_03_v3_212207_G	3	212207	G	C	0	0.382353	0.617647	-	RF7
Pf3D7_03_v3_212611_G	3	212611	G	A	0	0.382353	0.617647	-	RF7
Pf3D7_03_v3_214196_C	3	214196	C	A	0	0.382353	0.617647	-	RF7
Pf3D7_03_v3_215683_A	3	215683	A	C	0	0.382353	0.617647	-	RF7
Pf3D7_03_v3_218239_A	3	218239	A	T	0	0.382353	0.617647	-	RF7
Pf3D7_03_v3_220852_C	3	220852	C	A	0	0.382353	0.617647	-	RF7
Pf3D7_03_v3_221435_G	3	221435	G	T	0	0.382353	0.617647	-	RF7
Pf3D7_03_v3_221554_G	3	221554	G	C	0	0.382353	0.617647	-	RF7
Pf3D7_03_v3_221567_T	3	221567	T	G	0	0.382353	0.617647	-	RF7
Pf3D7_03_v3_221615_C	3	221615	C	T	0	0.382353	0.617647	-	RF7
Pf3D7_03_v3_221857_G	3	221857	G	A	0.0882353	0.294118	0.617647	-	RF7
Pf3D7_03_v3_221860_G	3	221860	G	A	0.0588235	0.323529	0.617647	-	RF7
Pf3D7_03_v3_222224_G	3	222224	G	C	0	0.382353	0.617647	-	RF7
Pf3D7_03_v3_224367_C	3	224367	C	T	0	0.382353	0.617647	-	RF7
Pf3D7_03_v3_224677_G	3	224677	G	A	0	0.382353	0.617647	-	RF7
Pf3D7_03_v3_235750_T	3	235750	T	A	0	0.382353	0.617647	-	RF7
Pf3D7_03_v3_236316_A	3	236316	A	G	0	0.382353	0.617647	-	RF7
Pf3D7_03_v3_237598_G	3	237598	G	C	0	0.382353	0.617647	-	RF7
Pf3D7_03_v3_237762_T	3	237762	T	C	0	0.382353	0.617647	-	RF7
Pf3D7_03_v3_237999_C	3	237999	C	A	0	0.382353	0.617647	-	RF7
Pf3D7_03_v3_239635_A	3	239635	A	G	0.0294118	0.382353	0.588235	-	RF7
Pf3D7_03_v3_241184_C	3	241184	C	T	0	0.382353	0.617647	-	RF7
Pf3D7_03_v3_242559_A	3	242559	A	C	0	0.382353	0.617647	-	RF7
Pf3D7_03_v3_250988_T	3	250988	T	A	0	0.411765	0.588235	-	RF7
Pf3D7_03_v3_254351_C	3	254351	C	T	0	0.411765	0.588235	-	RF7
Pf3D7_03_v3_255269_G	3	255269	G	T	0	0.411765	0.588235	-	RF7
Pf3D7_03_v3_255764_A	3	255764	A	G	0	0.411765	0.588235	-	RF7
Pf3D7_03_v3_255791_T	3	255791	T	G	0	0.411765	0.588235	-	RF7
Pf3D7_03_v3_255839_T	3	255839	T	A	0	0.411765	0.588235	-	RF7
Pf3D7_03_v3_255851_C	3	255851	C	T	0	0.411765	0.588235	-	RF7
Pf3D7_03_v3_258091_T	3	258091	T	C	0	0.411765	0.588235	-	RF7
Pf3D7_03_v3_258267_T	3	258267	T	C	0	0.411765	0.588235	-	RF7
Pf3D7_03_v3_268373_T	3	268373	T	C	0	0.382353	0.617647	-	RF7
Pf3D7_03_v3_273124_T	3	273124	T	C	0	0.382353	0.617647	-	RF7
Pf3D7_03_v3_284054_A	3	284054	A	C	0	0.382353	0.617647	-	RF7
Pf3D7_03_v3_284130_A	3	284130	A	G	0.0294118	0.382353	0.588235	-	RF7
Pf3D7_03_v3_285342_T	3	285342	T	G	0	0.352941	0.647059	-	RF7
Pf3D7_03_v3_286830_T	3	286830	T	A	0	0.352941	0.647059	-	RF7
Pf3D7_03_v3_287351_A	3	287351	A	T	0.0294118	0.323529	0.647059	-	RF7
Pf3D7_03_v3_287392_G	3	287392	G	A	0	0.352941	0.647059	-	RF7
Pf3D7_03_v3_295044_G	3	295044	G	A	0	0.352941	0.647059	-	RF7
Pf3D7_03_v3_297417_G	3	297417	G	T	0	0.352941	0.647059	-	RF7
Pf3D7_03_v3_302404_C	3	302404	C	T	0	0.352941	0.647059	-	RF7
Pf3D7_03_v3_308608_C	3	308608	C	T	0	0.352941	0.647059	-	RF7
Pf3D7_03_v3_312180_G	3	312180	G	A	0	0.352941	0.647059	-	RF7
Pf3D7_03_v3_312966_A	3	312966	A	C	0	0.352941	0.647059	-	RF7
Pf3D7_03_v3_313166_C	3	313166	C	T	0.117647	0.235294	0.647059	-	RF7
Pf3D7_03_v3_316442_C	3	316442	C	T	0.0882353	0.323529	0.588235	-	RF7
Pf3D7_03_v3_316997_T	3	316997	T	C	0	0.352941	0.647059	-	RF7
Pf3D7_03_v3_320382_A	3	320382	A	T	0.0882353	0.264706	0.647059	-	RF7
Pf3D7_03_v3_322578_T	3	322578	T	A	0.0882353	0.264706	0.647059	-	RF7
Pf3D7_03_v3_326225_T	3	326225	T	A	0	0.352941	0.647059	-	RF7
Pf3D7_03_v3_327078_A	3	327078	A	G	0	0.352941	0.647059	-	RF7
Pf3D7_03_v3_331046_G	3	331046	G	A	0	0.352941	0.647059	-	RF7
Pf3D7_03_v3_331122_T	3	331122	T	C	0	0.352941	0.647059	-	RF7
Pf3D7_03_v3_333749_T	3	333749	T	C	0	0.352941	0.647059	-	RF7
Pf3D7_03_v3_333750_C	3	333750	C	T	0.0294118	0.323529	0.647059	-	RF7
Pf3D7_03_v3_333763_C	3	333763	C	T	0	0.352941	0.647059	-	RF7
Pf3D7_03_v3_333775_A	3	333775	A	G	0	0.352941	0.647059	-	RF7
Pf3D7_03_v3_333785_T	3	333785	T	C	0	0.352941	0.647059	-	RF7
Pf3D7_03_v3_333791_T	3	333791	T	C	0	0.352941	0.647059	-	RF7
Pf3D7_03_v3_333792_C	3	333792	C	T	0	0.352941	0.647059	-	RF7
Pf3D7_03_v3_333795_T	3	333795	T	G	0	0.352941	0.647059	-	RF7
Pf3D7_03_v3_333796_T	3	333796	T	A	0	0.352941	0.647059	-	RF7
Pf3D7_03_v3_333805_C	3	333805	C	T	0	0.352941	0.647059	-	RF7
Pf3D7_03_v3_333817_A	3	333817	A	G	0	0.352941	0.647059	-	RF7
Pf3D7_03_v3_333827_T	3	333827	T	C	0	0.352941	0.647059	-	RF7
Pf3D7_03_v3_339753_A	3	339753	A	T	0	0.352941	0.647059	-	RF7
Pf3D7_03_v3_340006_A	3	340006	A	G	0	0.352941	0.647059	-	RF7
Pf3D7_03_v3_342790_C	3	342790	C	T	0	0.352941	0.647059	-	RF7
Pf3D7_03_v3_344539_G	3	344539	G	A	0	0.352941	0.647059	-	RF7
Pf3D7_03_v3_346627_T	3	346627	T	A	0.0294118	0.352941	0.617647	-	RF7
Pf3D7_03_v3_346735_A	3	346735	A	T	0	0.352941	0.647059	-	RF7
Pf3D7_03_v3_347810_A	3	347810	A	G	0	0.352941	0.647059	-	RF7
Pf3D7_03_v3_348085_C	3	348085	C	T	0	0.352941	0.647059	-	RF7
Pf3D7_03_v3_348115_G	3	348115	G	T	0	0.352941	0.647059	-	RF7
Pf3D7_03_v3_348941_T	3	348941	T	C	0	0.352941	0.647059	-	RF7
Pf3D7_03_v3_350173_C	3	350173	C	G	0	0.352941	0.647059	-	RF7
Pf3D7_03_v3_352894_G	3	352894	G	A	0	0.352941	0.647059	-	RF7
Pf3D7_03_v3_353307_T	3	353307	T	C	0	0.352941	0.647059	-	RF7
Pf3D7_03_v3_353333_A	3	353333	A	T	0	0.352941	0.647059	-	RF7
Pf3D7_03_v3_353337_T	3	353337	T	C	0	0.352941	0.647059	-	RF7
Pf3D7_03_v3_353352_C	3	353352	C	T	0	0.352941	0.647059	-	RF7
Pf3D7_03_v3_353363_A	3	353363	A	T	0	0.352941	0.647059	-	RF7
Pf3D7_03_v3_353387_C	3	353387	C	T	0	0.352941	0.647059	-	RF7
Pf3D7_03_v3_354502_C	3	354502	C	T	0	0.352941	0.647059	-	RF7
Pf3D7_03_v3_355864_T	3	355864	T	A	0	0.352941	0.647059	-	RF7
Pf3D7_03_v3_355866_T	3	355866	T	A	0	0.352941	0.647059	-	RF7
Pf3D7_03_v3_356381_T	3	356381	T	C	0	0.352941	0.647059	-	RF7
Pf3D7_03_v3_356505_G	3	356505	G	A	0	0.352941	0.647059	-	RF7
Pf3D7_03_v3_357181_T	3	357181	T	A	0	0.352941	0.647059	-	RF7
Pf3D7_03_v3_358370_G	3	358370	G	T	0	0.352941	0.647059	-	RF7
Pf3D7_03_v3_358587_G	3	358587	G	C	0	0.352941	0.647059	-	RF7
Pf3D7_03_v3_360119_A	3	360119	A	G	0	0.352941	0.647059	-	RF7
Pf3D7_03_v3_360145_T	3	360145	T	C	0	0.352941	0.647059	-	RF7
Pf3D7_03_v3_360731_G	3	360731	G	A	0	0.352941	0.647059	-	RF7
Pf3D7_03_v3_360794_A	3	360794	A	G	0	0.352941	0.647059	-	RF7
Pf3D7_03_v3_361061_G	3	361061	G	T	0	0.352941	0.647059	-	RF7
Pf3D7_03_v3_361195_G	3	361195	G	A	0	0.352941	0.647059	-	RF7
Pf3D7_03_v3_361199_C	3	361199	C	T	0	0.352941	0.647059	-	RF7
Pf3D7_03_v3_362531_G	3	362531	G	T	0	0.352941	0.647059	-	RF7
Pf3D7_03_v3_362819_T	3	362819	T	C	0	0.352941	0.647059	-	RF7
Pf3D7_03_v3_363629_C	3	363629	C	T	0	0.352941	0.647059	-	RF7
Pf3D7_03_v3_364138_G	3	364138	G	A	0.0294118	0.352941	0.617647	-	RF7
Pf3D7_03_v3_364698_C	3	364698	C	T	0	0.352941	0.647059	-	RF7
Pf3D7_03_v3_365521_T	3	365521	T	G	0.0294118	0.352941	0.617647	-	RF7
Pf3D7_03_v3_365946_T	3	365946	T	C	0	0.352941	0.647059	-	RF7
Pf3D7_03_v3_366796_A	3	366796	A	T	0	0.352941	0.647059	-	RF7
Pf3D7_03_v3_366813_A	3	366813	A	C	0	0.352941	0.647059	-	RF7
Pf3D7_03_v3_367879_G	3	367879	G	T	0.0294118	0.352941	0.617647	-	RF7
Pf3D7_03_v3_369473_G	3	369473	G	A	0	0.352941	0.647059	-	RF7
Pf3D7_03_v3_370214_A	3	370214	A	T	0	0.352941	0.647059	-	RF7
Pf3D7_03_v3_371403_A	3	371403	A	T	0	0.352941	0.647059	-	RF7
Pf3D7_03_v3_375759_G	3	375759	G	A	0	0.382353	0.617647	-	RF7
Pf3D7_03_v3_381212_A	3	381212	A	G	0	0.382353	0.617647	-	RF7
Pf3D7_03_v3_381764_G	3	381764	G	C	0	0.382353	0.617647	-	RF7
Pf3D7_03_v3_383012_A	3	383012	A	C	0.0294118	0.382353	0.588235	-	RF7
Pf3D7_03_v3_383262_A	3	383262	A	G	0	0.382353	0.617647	-	RF7
Pf3D7_03_v3_384962_C	3	384962	C	T	0	0.382353	0.617647	-	RF7
Pf3D7_03_v3_385520_C	3	385520	C	T	0	0.382353	0.617647	-	RF7
Pf3D7_03_v3_387367_T	3	387367	T	A	0.0294118	0.411765	0.558824	-	RF7
Pf3D7_03_v3_388018_A	3	388018	A	G	0.117647	0.294118	0.588235	-	RF7
Pf3D7_03_v3_388020_A	3	388020	A	G	0.117647	0.323529	0.558824	-	RF7
Pf3D7_03_v3_392474_G	3	392474	G	A	0	0.411765	0.588235	-	RF7
Pf3D7_03_v3_394023_G	3	394023	G	T	0.0294118	0.382353	0.588235	-	RF7
Pf3D7_03_v3_394025_C	3	394025	C	T	0.0294118	0.382353	0.588235	-	RF7
Pf3D7_03_v3_394029_C	3	394029	C	T	0.0588235	0.352941	0.588235	-	RF7
Pf3D7_03_v3_394033_A	3	394033	A	T	0.147059	0.264706	0.588235	-	RF7
Pf3D7_03_v3_394114_C	3	394114	C	T	0	0.411765	0.588235	-	RF7
Pf3D7_03_v3_395897_A	3	395897	A	C	0.117647	0.352941	0.529412	-	RF7
Pf3D7_03_v3_398756_A	3	398756	A	T	0	0.411765	0.588235	-	RF7
Pf3D7_03_v3_398780_A	3	398780	A	T	0.0294118	0.382353	0.588235	-	RF7
Pf3D7_03_v3_398791_C	3	398791	C	T	0.0882353	0.323529	0.588235	-	RF7
Pf3D7_03_v3_399307_T	3	399307	T	C	0.147059	0.264706	0.588235	-	RF7
Pf3D7_03_v3_401454_C	3	401454	C	T	0	0.411765	0.588235	-	RF7
Pf3D7_03_v3_401917_T	3	401917	T	A	0	0.411765	0.588235	-	RF7
Pf3D7_03_v3_402219_G	3	402219	G	A	0.0294118	0.382353	0.588235	-	RF7
Pf3D7_03_v3_402559_T	3	402559	T	C	0	0.411765	0.588235	-	RF7
Pf3D7_03_v3_403261_T	3	403261	T	A	0.0882353	0.323529	0.588235	-	RF7
Pf3D7_03_v3_409300_G	3	409300	G	C	0	0.411765	0.588235	-	RF7
Pf3D7_03_v3_414967_G	3	414967	G	T	0	0.411765	0.588235	-	RF7
Pf3D7_03_v3_417468_T	3	417468	T	A	0	0.411765	0.588235	-	RF7
Pf3D7_03_v3_419884_A	3	419884	A	T	0	0.411765	0.588235	-	RF7
Pf3D7_03_v3_420780_T	3	420780	T	G	0	0.411765	0.588235	-	RF7
Pf3D7_03_v3_420951_T	3	420951	T	A	0	0.411765	0.588235	-	RF7
Pf3D7_03_v3_420955_T	3	420955	T	A	0	0.411765	0.588235	-	RF7
Pf3D7_03_v3_424071_T	3	424071	T	A	0.0588235	0.411765	0.529412	-	RF7
Pf3D7_03_v3_426208_G	3	426208	G	A	0	0.411765	0.588235	-	RF7
Pf3D7_03_v3_426483_T	3	426483	T	C	0	0.411765	0.588235	-	RF7
Pf3D7_03_v3_427624_G	3	427624	G	A	0	0.411765	0.588235	-	RF7
Pf3D7_03_v3_428624_T	3	428624	T	C	0	0.411765	0.588235	-	RF7
Pf3D7_03_v3_428628_A	3	428628	A	C	0	0.411765	0.588235	-	RF7
Pf3D7_03_v3_428632_G	3	428632	G	A	0	0.411765	0.588235	-	RF7
Pf3D7_03_v3_429759_G	3	429759	G	C	0	0.411765	0.588235	-	RF7
Pf3D7_03_v3_430702_T	3	430702	T	A	0	0.411765	0.588235	-	RF7
Pf3D7_03_v3_434713_C	3	434713	C	T	0	0.411765	0.588235	-	RF7
Pf3D7_03_v3_435018_G	3	435018	G	A	0.0294118	0.411765	0.558824	-	RF7
Pf3D7_03_v3_435051_G	3	435051	G	A	0.0294118	0.382353	0.588235	-	RF7
Pf3D7_03_v3_435135_G	3	435135	G	A	0	0.411765	0.588235	-	RF7
Pf3D7_03_v3_435206_T	3	435206	T	A	0	0.411765	0.588235	-	RF7
Pf3D7_03_v3_436536_C	3	436536	C	T	0	0.411765	0.588235	-	RF7
Pf3D7_03_v3_436576_A	3	436576	A	T	0	0.411765	0.588235	-	RF7
Pf3D7_03_v3_437772_A	3	437772	A	G	0	0.411765	0.588235	-	RF7
Pf3D7_03_v3_438628_T	3	438628	T	A	0.0588235	0.352941	0.588235	-	RF7
Pf3D7_03_v3_440289_G	3	440289	G	A	0	0.411765	0.588235	-	RF7
Pf3D7_03_v3_440304_G	3	440304	G	A	0.0882353	0.323529	0.588235	-	RF7
Pf3D7_03_v3_440319_G	3	440319	G	A	0.0882353	0.323529	0.588235	-	RF7
Pf3D7_03_v3_441156_A	3	441156	A	T	0	0.411765	0.588235	-	RF7
Pf3D7_03_v3_442007_A	3	442007	A	G	0	0.411765	0.588235	-	RF7
Pf3D7_03_v3_443515_A	3	443515	A	G	0	0.411765	0.588235	-	RF7
Pf3D7_03_v3_443524_C	3	443524	C	A	0	0.411765	0.588235	-	RF7
Pf3D7_03_v3_443795_C	3	443795	C	A	0	0.411765	0.588235	-	RF7
Pf3D7_03_v3_444950_A	3	444950	A	T	0	0.411765	0.588235	-	RF7
Pf3D7_03_v3_447053_C	3	447053	C	T	0	0.411765	0.588235	-	RF7
Pf3D7_03_v3_450500_A	3	450500	A	T	0	0.411765	0.588235	-	RF7
Pf3D7_03_v3_450503_G	3	450503	G	A	0	0.411765	0.588235	-	RF7
Pf3D7_03_v3_450518_T	3	450518	T	A	0	0.411765	0.588235	-	RF7
Pf3D7_03_v3_450521_A	3	450521	A	G	0	0.411765	0.588235	-	RF7
Pf3D7_03_v3_450624_A	3	450624	A	C	0	0.411765	0.588235	-	RF7
Pf3D7_03_v3_452526_G	3	452526	G	T	0.0294118	0.411765	0.558824	-	RF7
Pf3D7_03_v3_452795_C	3	452795	C	G	0	0.411765	0.588235	-	RF7
Pf3D7_03_v3_457954_A	3	457954	A	T	0	0.411765	0.588235	-	RF7
Pf3D7_03_v3_458417_G	3	458417	G	A	0	0.411765	0.588235	-	RF7
Pf3D7_03_v3_460971_A	3	460971	A	T	0	0.411765	0.588235	-	RF7
Pf3D7_03_v3_461288_C	3	461288	C	T	0	0.411765	0.588235	-	RF7
Pf3D7_03_v3_461498_A	3	461498	A	C	0	0.411765	0.588235	-	RF7
Pf3D7_03_v3_468468_A	3	468468	A	T	0	0.411765	0.588235	-	RF7
Pf3D7_03_v3_468472_A	3	468472	A	T	0	0.411765	0.588235	-	RF7
Pf3D7_03_v3_468610_A	3	468610	A	T	0.0882353	0.352941	0.558824	-	RF7
Pf3D7_03_v3_469420_A	3	469420	A	T	0	0.411765	0.588235	-	RF7
Pf3D7_03_v3_469760_C	3	469760	C	T	0	0.411765	0.588235	-	RF7
Pf3D7_03_v3_469934_A	3	469934	A	G	0	0.411765	0.588235	-	RF7
Pf3D7_03_v3_469962_A	3	469962	A	C	0	0.411765	0.588235	-	RF7
Pf3D7_03_v3_471169_C	3	471169	C	T	0	0.411765	0.588235	-	RF7
Pf3D7_03_v3_471494_C	3	471494	C	G	0	0.411765	0.588235	-	RF7
Pf3D7_03_v3_471577_G	3	471577	G	T	0	0.411765	0.588235	-	RF7
Pf3D7_03_v3_471900_T	3	471900	T	G	0	0.411765	0.588235	-	RF7
Pf3D7_03_v3_472007_A	3	472007	A	G	0	0.411765	0.588235	-	RF7
Pf3D7_03_v3_473255_G	3	473255	G	A	0	0.411765	0.588235	-	RF7
Pf3D7_03_v3_473454_T	3	473454	T	A	0	0.411765	0.588235	-	RF7
Pf3D7_03_v3_476801_T	3	476801	T	G	0	0.411765	0.588235	-	RF7
Pf3D7_03_v3_476887_A	3	476887	A	T	0	0.411765	0.588235	-	RF7
Pf3D7_03_v3_476890_G	3	476890	G	T	0	0.411765	0.588235	-	RF7
Pf3D7_03_v3_476891_G	3	476891	G	A	0	0.411765	0.588235	-	RF7
Pf3D7_03_v3_476905_T	3	476905	T	A	0	0.411765	0.588235	-	RF7
Pf3D7_03_v3_478898_A	3	478898	A	C	0	0.382353	0.617647	-	RF7
Pf3D7_03_v3_480091_T	3	480091	T	C	0.0588235	0.323529	0.617647	-	RF7
Pf3D7_03_v3_483480_C	3	483480	C	T	0	0.352941	0.647059	-	RF7
Pf3D7_03_v3_489823_G	3	489823	G	C	0	0.352941	0.647059	-	RF7
Pf3D7_03_v3_494070_G	3	494070	G	A	0.0294118	0.352941	0.617647	-	RF7
Pf3D7_03_v3_494135_A	3	494135	A	G	0	0.382353	0.617647	-	RF7
Pf3D7_03_v3_495469_C	3	495469	C	T	0	0.382353	0.617647	-	RF7
Pf3D7_03_v3_495541_T	3	495541	T	A	0	0.382353	0.617647	-	RF7
Pf3D7_03_v3_495859_T	3	495859	T	A	0	0.352941	0.647059	-	RF7
Pf3D7_03_v3_497544_A	3	497544	A	G	0	0.352941	0.647059	-	RF7
Pf3D7_03_v3_497879_A	3	497879	A	T	0	0.382353	0.617647	-	RF7
Pf3D7_03_v3_501455_T	3	501455	T	A	0	0.382353	0.617647	-	RF7
Pf3D7_03_v3_501458_C	3	501458	C	A	0	0.382353	0.617647	-	RF7
Pf3D7_03_v3_501477_T	3	501477	T	A	0	0.382353	0.617647	-	RF7
Pf3D7_03_v3_501652_C	3	501652	C	G	0	0.382353	0.617647	-	RF7
Pf3D7_03_v3_501863_G	3	501863	G	A	0	0.382353	0.617647	-	RF7
Pf3D7_03_v3_502586_C	3	502586	C	T	0.0294118	0.382353	0.588235	-	RF7
Pf3D7_03_v3_502908_C	3	502908	C	A	0	0.382353	0.617647	-	RF7
Pf3D7_03_v3_503624_A	3	503624	A	T	0	0.382353	0.617647	-	RF7
Pf3D7_03_v3_504002_A	3	504002	A	G	0.0294118	0.382353	0.588235	-	RF7
Pf3D7_03_v3_504104_C	3	504104	C	T	0.0294118	0.352941	0.617647	-	RF7
Pf3D7_03_v3_505877_A	3	505877	A	T	0	0.382353	0.617647	-	RF7
Pf3D7_03_v3_505921_T	3	505921	T	A	0.0294118	0.382353	0.588235	-	RF7
Pf3D7_03_v3_506031_A	3	506031	A	T	0	0.382353	0.617647	-	RF7
Pf3D7_03_v3_506229_G	3	506229	G	A	0.0588235	0.323529	0.617647	-	RF7
Pf3D7_03_v3_510000_G	3	510000	G	T	0	0.382353	0.617647	-	RF7
Pf3D7_03_v3_510292_C	3	510292	C	T	0	0.382353	0.617647	-	RF7
Pf3D7_03_v3_510722_T	3	510722	T	G	0	0.382353	0.617647	-	RF7
Pf3D7_03_v3_511398_T	3	511398	T	A	0	0.382353	0.617647	-	RF7
Pf3D7_03_v3_511399_T	3	511399	T	C	0.0294118	0.352941	0.617647	-	RF7
Pf3D7_03_v3_511712_A	3	511712	A	T	0	0.382353	0.617647	-	RF7
Pf3D7_03_v3_511804_A	3	511804	A	C	0	0.382353	0.617647	-	RF7
Pf3D7_03_v3_511955_G	3	511955	G	C	0.0294118	0.382353	0.588235	-	RF7
Pf3D7_03_v3_514279_G	3	514279	G	A	0	0.382353	0.617647	-	RF7
Pf3D7_03_v3_515100_G	3	515100	G	A	0	0.382353	0.617647	-	RF7
Pf3D7_03_v3_516378_T	3	516378	T	A	0	0.382353	0.617647	-	RF7
Pf3D7_03_v3_516737_T	3	516737	T	C	0.0588235	0.323529	0.617647	-	RF7
Pf3D7_03_v3_516885_C	3	516885	C	A	0	0.382353	0.617647	-	RF7
Pf3D7_03_v3_521022_T	3	521022	T	A	0.117647	0.264706	0.617647	-	RF7
Pf3D7_03_v3_523106_G	3	523106	G	A	0	0.352941	0.647059	-	RF7
Pf3D7_03_v3_523415_T	3	523415	T	A	0.117647	0.294118	0.588235	-	RF7
Pf3D7_03_v3_523720_A	3	523720	A	T	0	0.352941	0.647059	-	RF7
Pf3D7_03_v3_523722_A	3	523722	A	T	0	0.352941	0.647059	-	RF7
Pf3D7_03_v3_525612_C	3	525612	C	A	0.0294118	0.382353	0.588235	-	RF7
Pf3D7_03_v3_530553_A	3	530553	A	T	0	0.382353	0.617647	-	RF7
Pf3D7_03_v3_532951_A	3	532951	A	C	0	0.382353	0.617647	-	RF7
Pf3D7_03_v3_532952_A	3	532952	A	C	0	0.382353	0.617647	-	RF7
Pf3D7_03_v3_533586_A	3	533586	A	G	0	0.382353	0.617647	-	RF7
Pf3D7_03_v3_537223_T	3	537223	T	A	0.0294118	0.352941	0.617647	-	RF7
Pf3D7_03_v3_537574_A	3	537574	A	T	0	0.382353	0.617647	-	RF7
Pf3D7_03_v3_538706_A	3	538706	A	T	0	0.382353	0.617647	-	RF7
Pf3D7_03_v3_539313_G	3	539313	G	A	0	0.382353	0.617647	-	RF7
Pf3D7_03_v3_540030_G	3	540030	G	A	0	0.382353	0.617647	-	RF7
Pf3D7_03_v3_542106_T	3	542106	T	A	0.0294118	0.352941	0.617647	-	RF7
Pf3D7_03_v3_542534_T	3	542534	T	A	0.0294118	0.352941	0.617647	-	RF7
Pf3D7_03_v3_542538_T	3	542538	T	A	0.117647	0.264706	0.617647	-	RF7
Pf3D7_03_v3_542861_A	3	542861	A	T	0.0294118	0.352941	0.617647	-	RF7
Pf3D7_03_v3_544254_T	3	544254	T	A	0	0.382353	0.617647	-	RF7
Pf3D7_03_v3_544255_C	3	544255	C	A	0	0.382353	0.617647	-	RF7
Pf3D7_03_v3_547579_A	3	547579	A	T	0.0588235	0.323529	0.617647	-	RF7
Pf3D7_03_v3_547687_A	3	547687	A	T	0	0.382353	0.617647	-	RF7
Pf3D7_03_v3_548095_T	3	548095	T	A	0	0.382353	0.617647	-	RF7
Pf3D7_03_v3_550797_C	3	550797	C	A	0	0.352941	0.647059	-	RF7
Pf3D7_03_v3_551507_A	3	551507	A	T	0.0294118	0.323529	0.647059	-	RF7
Pf3D7_03_v3_551511_A	3	551511	A	T	0.0588235	0.294118	0.647059	-	RF7
Pf3D7_03_v3_552227_C	3	552227	C	T	0	0.352941	0.647059	-	RF7
Pf3D7_03_v3_552228_C	3	552228	C	A	0	0.352941	0.647059	-	RF7
Pf3D7_03_v3_552443_T	3	552443	T	C	0	0.352941	0.647059	-	RF7
Pf3D7_03_v3_552826_G	3	552826	G	T	0	0.352941	0.647059	-	RF7
Pf3D7_03_v3_553721_G	3	553721	G	T	0	0.352941	0.647059	-	RF7
Pf3D7_03_v3_560417_T	3	560417	T	A	0.147059	0.205882	0.647059	-	RF7
Pf3D7_03_v3_563799_G	3	563799	G	T	0	0.352941	0.647059	-	RF7
Pf3D7_03_v3_563802_C	3	563802	C	T	0	0.352941	0.647059	-	RF7
Pf3D7_03_v3_564899_G	3	564899	G	T	0	0.352941	0.647059	-	RF7
Pf3D7_03_v3_565081_T	3	565081	T	G	0	0.352941	0.647059	-	RF7
Pf3D7_03_v3_565085_G	3	565085	G	T	0	0.352941	0.647059	-	RF7
Pf3D7_03_v3_565770_C	3	565770	C	T	0	0.352941	0.647059	-	RF7
Pf3D7_03_v3_573711_G	3	573711	G	T	0	0.352941	0.647059	-	RF7
Pf3D7_03_v3_573714_G	3	573714	G	T	0	0.352941	0.647059	-	RF7
Pf3D7_03_v3_573820_T	3	573820	T	G	0	0.352941	0.647059	-	RF7
Pf3D7_03_v3_574750_A	3	574750	A	G	0	0.352941	0.647059	-	RF7
Pf3D7_03_v3_579482_A	3	579482	A	T	0	0.352941	0.647059	-	RF7
Pf3D7_03_v3_583873_T	3	583873	T	A	0.117647	0.235294	0.647059	-	RF7
Pf3D7_03_v3_583877_T	3	583877	T	A	0.0882353	0.264706	0.647059	-	RF7
Pf3D7_03_v3_587367_A	3	587367	A	G	0.0294118	0.323529	0.647059	-	RF7
Pf3D7_03_v3_587511_A	3	587511	A	G	0.147059	0.205882	0.647059	-	RF7
Pf3D7_03_v3_587519_T	3	587519	T	A	0.0882353	0.264706	0.647059	-	RF7
Pf3D7_03_v3_588538_G	3	588538	G	C	0	0.352941	0.647059	-	RF7
Pf3D7_03_v3_589691_G	3	589691	G	A	0	0.352941	0.647059	-	RF7
Pf3D7_03_v3_592854_C	3	592854	C	T	0	0.352941	0.647059	-	RF7
Pf3D7_03_v3_593450_A	3	593450	A	T	0.0588235	0.352941	0.588235	-	RF7
Pf3D7_03_v3_600552_T	3	600552	T	C	0	0.352941	0.647059	-	RF7
Pf3D7_03_v3_604979_G	3	604979	G	A	0	0.352941	0.647059	-	RF7
Pf3D7_03_v3_611762_C	3	611762	C	T	0	0.352941	0.647059	-	RF7
Pf3D7_03_v3_617426_G	3	617426	G	A	0	0.352941	0.647059	-	RF7
Pf3D7_03_v3_618223_A	3	618223	A	G	0	0.352941	0.647059	-	RF7
Pf3D7_03_v3_618447_A	3	618447	A	G	0	0.352941	0.647059	-	RF7
Pf3D7_03_v3_618708_A	3	618708	A	G	0	0.352941	0.647059	-	RF7
Pf3D7_03_v3_618817_T	3	618817	T	C	0.0294118	0.323529	0.647059	-	RF7
Pf3D7_03_v3_618820_T	3	618820	T	C	0.0294118	0.323529	0.647059	-	RF7
Pf3D7_03_v3_618826_G	3	618826	G	A	0	0.352941	0.647059	-	RF7
Pf3D7_03_v3_619609_T	3	619609	T	G	0	0.352941	0.647059	-	RF7
Pf3D7_03_v3_620585_G	3	620585	G	A	0	0.352941	0.647059	-	RF7
Pf3D7_03_v3_622622_T	3	622622	T	A	0	0.352941	0.647059	-	RF7
Pf3D7_03_v3_622748_T	3	622748	T	C	0	0.352941	0.647059	-	RF7
Pf3D7_03_v3_622763_G	3	622763	G	C	0	0.352941	0.647059	-	RF7
Pf3D7_03_v3_625485_A	3	625485	A	T	0.0882353	0.264706	0.647059	-	RF7
Pf3D7_03_v3_625913_T	3	625913	T	G	0	0.352941	0.647059	-	RF7
Pf3D7_03_v3_625988_A	3	625988	A	C	0.0294118	0.323529	0.647059	-	RF7
Pf3D7_03_v3_626004_A	3	626004	A	T	0.0882353	0.264706	0.647059	-	RF7
Pf3D7_03_v3_626846_T	3	626846	T	G	0	0.352941	0.647059	-	RF7
Pf3D7_03_v3_627428_T	3	627428	T	A	0	0.352941	0.647059	-	RF7
Pf3D7_03_v3_632029_T	3	632029	T	A	0	0.352941	0.647059	-	RF7
Pf3D7_03_v3_635823_A	3	635823	A	G	0	0.352941	0.647059	-	RF7
Pf3D7_03_v3_637882_C	3	637882	C	T	0	0.352941	0.647059	-	RF7
Pf3D7_03_v3_642941_T	3	642941	T	A	0.0588235	0.294118	0.647059	-	RF7
Pf3D7_03_v3_642944_T	3	642944	T	A	0	0.352941	0.647059	-	RF7
Pf3D7_03_v3_644662_A	3	644662	A	T	0	0.352941	0.647059	-	RF7
Pf3D7_03_v3_648560_T	3	648560	T	A	0.0882353	0.294118	0.617647	-	RF7
Pf3D7_03_v3_648945_C	3	648945	C	A	0	0.382353	0.617647	-	RF7
Pf3D7_03_v3_654095_C	3	654095	C	G	0	0.382353	0.617647	-	RF7
Pf3D7_03_v3_654121_G	3	654121	G	C	0	0.382353	0.617647	-	RF7
Pf3D7_03_v3_655803_G	3	655803	G	T	0	0.382353	0.617647	-	RF7
Pf3D7_03_v3_656248_G	3	656248	G	T	0	0.382353	0.617647	-	RF7
Pf3D7_03_v3_656752_T	3	656752	T	C	0	0.382353	0.617647	-	RF7
Pf3D7_03_v3_656762_G	3	656762	G	T	0	0.382353	0.617647	-	RF7
Pf3D7_03_v3_656861_T	3	656861	T	G	0	0.382353	0.617647	-	RF7
Pf3D7_03_v3_656866_T	3	656866	T	G	0	0.382353	0.617647	-	RF7
Pf3D7_03_v3_657140_A	3	657140	A	G	0	0.382353	0.617647	-	RF7
Pf3D7_03_v3_658795_T	3	658795	T	A	0.0294118	0.352941	0.617647	-	RF7
Pf3D7_03_v3_658803_A	3	658803	A	T	0.0882353	0.294118	0.617647	-	RF7
Pf3D7_03_v3_663239_C	3	663239	C	A	0	0.382353	0.617647	-	RF7
Pf3D7_03_v3_665347_T	3	665347	T	A	0.147059	0.235294	0.617647	-	RF7
Pf3D7_03_v3_665351_T	3	665351	T	A	0.147059	0.235294	0.617647	-	RF7
Pf3D7_03_v3_665356_T	3	665356	T	A	0.0588235	0.323529	0.617647	-	RF7
Pf3D7_03_v3_665363_T	3	665363	T	C	0	0.382353	0.617647	-	RF7
Pf3D7_03_v3_669542_T	3	669542	T	C	0	0.382353	0.617647	-	RF7
Pf3D7_03_v3_669853_T	3	669853	T	C	0	0.382353	0.617647	-	RF7
Pf3D7_03_v3_670134_G	3	670134	G	C	0	0.382353	0.617647	-	RF7
Pf3D7_03_v3_670535_T	3	670535	T	A	0	0.382353	0.617647	-	RF7
Pf3D7_03_v3_672753_T	3	672753	T	C	0	0.382353	0.617647	-	RF7
Pf3D7_03_v3_672864_T	3	672864	T	G	0	0.382353	0.617647	-	RF7
Pf3D7_03_v3_672904_G	3	672904	G	C	0	0.382353	0.617647	-	RF7
Pf3D7_03_v3_673825_T	3	673825	T	A	0	0.382353	0.617647	-	RF7
Pf3D7_03_v3_674240_G	3	674240	G	A	0.0294118	0.352941	0.617647	-	RF7
Pf3D7_03_v3_675048_T	3	675048	T	A	0.0882353	0.294118	0.617647	-	RF7
Pf3D7_03_v3_675985_A	3	675985	A	T	0.0882353	0.294118	0.617647	-	RF7
Pf3D7_03_v3_677645_T	3	677645	T	A	0	0.382353	0.617647	-	RF7
Pf3D7_03_v3_678081_G	3	678081	G	A	0	0.382353	0.617647	-	RF7
Pf3D7_03_v3_678227_G	3	678227	G	T	0	0.382353	0.617647	-	RF7
Pf3D7_03_v3_679453_G	3	679453	G	A	0	0.411765	0.588235	-	RF7
Pf3D7_03_v3_680975_C	3	680975	C	T	0.117647	0.264706	0.617647	-	RF7
Pf3D7_03_v3_683832_T	3	683832	T	A	0	0.411765	0.588235	-	RF7
Pf3D7_03_v3_684193_C	3	684193	C	T	0.117647	0.352941	0.529412	-	RF7
Pf3D7_03_v3_684887_T	3	684887	T	C	0	0.411765	0.588235	-	RF7
Pf3D7_03_v3_688798_T	3	688798	T	C	0	0.411765	0.588235	-	RF7
Pf3D7_03_v3_689276_G	3	689276	G	A	0	0.441176	0.558824	-	RF7
Pf3D7_03_v3_693526_C	3	693526	C	T	0	0.441176	0.558824	-	RF7
Pf3D7_03_v3_693587_T	3	693587	T	C	0	0.441176	0.558824	-	RF7
Pf3D7_03_v3_694917_A	3	694917	A	T	0.0294118	0.411765	0.558824	-	RF7
Pf3D7_03_v3_695681_T	3	695681	T	A	0	0.441176	0.558824	-	RF7
Pf3D7_03_v3_697425_T	3	697425	T	G	0	0.441176	0.558824	-	RF7
Pf3D7_03_v3_699883_A	3	699883	A	G	0	0.441176	0.558824	-	RF7
Pf3D7_03_v3_700097_G	3	700097	G	T	0	0.441176	0.558824	-	RF7
Pf3D7_03_v3_700244_T	3	700244	T	C	0.0294118	0.411765	0.558824	-	RF7
Pf3D7_03_v3_701874_G	3	701874	G	C	0	0.441176	0.558824	-	RF7
Pf3D7_03_v3_703144_C	3	703144	C	A	0	0.441176	0.558824	-	RF7
Pf3D7_03_v3_703814_T	3	703814	T	A	0	0.470588	0.529412	-	RF7
Pf3D7_03_v3_704020_G	3	704020	G	A	0	0.470588	0.529412	-	RF7
Pf3D7_03_v3_704022_C	3	704022	C	T	0	0.470588	0.529412	-	RF7
Pf3D7_03_v3_705863_G	3	705863	G	T	0	0.470588	0.529412	-	RF7
Pf3D7_03_v3_706446_T	3	706446	T	G	0	0.470588	0.529412	-	RF7
Pf3D7_03_v3_706461_A	3	706461	A	C	0	0.470588	0.529412	-	RF7
Pf3D7_03_v3_707286_C	3	707286	C	G	0	0.470588	0.529412	-	RF7
Pf3D7_03_v3_707288_A	3	707288	A	T	0	0.470588	0.529412	-	RF7
Pf3D7_03_v3_707304_C	3	707304	C	G	0	0.470588	0.529412	-	RF7
Pf3D7_03_v3_707306_A	3	707306	A	T	0	0.470588	0.529412	-	RF7
Pf3D7_03_v3_709578_T	3	709578	T	A	0	0.470588	0.529412	-	RF7
Pf3D7_03_v3_709795_A	3	709795	A	G	0	0.470588	0.529412	-	RF7
Pf3D7_03_v3_709799_A	3	709799	A	G	0	0.470588	0.529412	-	RF7
Pf3D7_03_v3_710994_A	3	710994	A	T	0	0.470588	0.529412	-	RF7
Pf3D7_03_v3_711935_C	3	711935	C	A	0.117647	0.382353	0.5	-	RF7
Pf3D7_03_v3_714536_T	3	714536	T	G	0	0.470588	0.529412	-	RF7
Pf3D7_03_v3_715250_T	3	715250	T	C	0	0.470588	0.529412	-	RF7
Pf3D7_03_v3_716463_T	3	716463	T	A	0.0294118	0.441176	0.529412	-	RF7
Pf3D7_03_v3_716714_T	3	716714	T	A	0	0.441176	0.558824	-	RF7
Pf3D7_03_v3_717058_G	3	717058	G	T	0	0.441176	0.558824	-	RF7
Pf3D7_03_v3_717690_G	3	717690	G	A	0	0.441176	0.558824	-	RF7
Pf3D7_03_v3_718896_T	3	718896	T	C	0	0.470588	0.529412	-	RF7
Pf3D7_03_v3_718897_C	3	718897	C	T	0	0.470588	0.529412	-	RF7
Pf3D7_03_v3_718929_G	3	718929	G	T	0	0.470588	0.529412	-	RF7
Pf3D7_03_v3_718988_C	3	718988	C	T	0	0.470588	0.529412	-	RF7
Pf3D7_03_v3_718995_G	3	718995	G	A	0	0.470588	0.529412	-	RF7
Pf3D7_03_v3_718996_T	3	718996	T	C	0	0.470588	0.529412	-	RF7
Pf3D7_03_v3_719144_T	3	719144	T	C	0	0.470588	0.529412	-	RF7
Pf3D7_03_v3_721409_T	3	721409	T	A	0	0.470588	0.529412	-	RF7
Pf3D7_03_v3_723298_C	3	723298	C	A	0.0882353	0.470588	0.441176	-	RF7
Pf3D7_03_v3_724563_C	3	724563	C	T	0	0.470588	0.529412	-	RF7
Pf3D7_03_v3_725160_C	3	725160	C	G	0	0.470588	0.529412	-	RF7
Pf3D7_03_v3_733530_A	3	733530	A	G	0	0.470588	0.529412	-	RF7
Pf3D7_03_v3_737321_C	3	737321	C	A	0	0.5	0.5	-	RF7
Pf3D7_03_v3_739149_T	3	739149	T	A	0.0882353	0.411765	0.5	-	RF7
Pf3D7_03_v3_741744_T	3	741744	T	A	0.0294118	0.470588	0.5	-	RF7
Pf3D7_03_v3_745146_A	3	745146	A	T	0.117647	0.411765	0.470588	-	RF7
Pf3D7_03_v3_746438_A	3	746438	A	G	0	0.5	0.5	-	RF7
Pf3D7_03_v3_748271_A	3	748271	A	T	0	0.5	0.5	-	RF7
Pf3D7_03_v3_748275_A	3	748275	A	T	0	0.5	0.5	-	RF7
Pf3D7_03_v3_750458_A	3	750458	A	C	0	0.5	0.5	-	RF7
Pf3D7_03_v3_750795_T	3	750795	T	C	0	0.5	0.5	-	RF7
Pf3D7_03_v3_751047_G	3	751047	G	A	0	0.5	0.5	-	RF7
Pf3D7_03_v3_751699_T	3	751699	T	A	0	0.5	0.5	-	RF7
Pf3D7_03_v3_751821_T	3	751821	T	C	0	0.5	0.5	-	RF7
Pf3D7_03_v3_753714_G	3	753714	G	T	0	0.5	0.5	-	RF7
Pf3D7_03_v3_755037_A	3	755037	A	C	0	0.5	0.5	-	RF7
Pf3D7_03_v3_756980_T	3	756980	T	C	0	0.470588	0.529412	-	RF7
Pf3D7_03_v3_757201_C	3	757201	C	T	0	0.470588	0.529412	-	RF7
Pf3D7_03_v3_757346_C	3	757346	C	T	0.0294118	0.441176	0.529412	-	RF7
Pf3D7_03_v3_757720_C	3	757720	C	T	0	0.470588	0.529412	-	RF7
Pf3D7_03_v3_761870_T	3	761870	T	C	0	0.470588	0.529412	-	RF7
Pf3D7_03_v3_763775_A	3	763775	A	T	0	0.470588	0.529412	-	RF7
Pf3D7_03_v3_764947_C	3	764947	C	T	0	0.470588	0.529412	-	RF7
Pf3D7_03_v3_767738_C	3	767738	C	A	0	0.470588	0.529412	-	RF7
Pf3D7_03_v3_768505_C	3	768505	C	G	0	0.470588	0.529412	-	RF7
Pf3D7_03_v3_769543_G	3	769543	G	C	0	0.470588	0.529412	-	RF7
Pf3D7_03_v3_770704_C	3	770704	C	G	0	0.470588	0.529412	-	RF7
Pf3D7_03_v3_774455_A	3	774455	A	G	0	0.470588	0.529412	-	RF7
Pf3D7_03_v3_776451_T	3	776451	T	C	0	0.470588	0.529412	-	RF7
Pf3D7_03_v3_779406_A	3	779406	A	G	0	0.470588	0.529412	-	RF7
Pf3D7_03_v3_781008_T	3	781008	T	C	0	0.470588	0.529412	-	RF7
Pf3D7_03_v3_781883_G	3	781883	G	A	0	0.470588	0.529412	-	RF7
Pf3D7_03_v3_781887_T	3	781887	T	C	0	0.470588	0.529412	-	RF7
Pf3D7_03_v3_783088_A	3	783088	A	T	0.0294118	0.441176	0.529412	-	RF7
Pf3D7_03_v3_784186_G	3	784186	G	T	0	0.470588	0.529412	-	RF7
Pf3D7_03_v3_788667_T	3	788667	T	G	0	0.470588	0.529412	-	RF7
Pf3D7_03_v3_794232_A	3	794232	A	T	0	0.470588	0.529412	-	RF7
Pf3D7_03_v3_795709_A	3	795709	A	G	0	0.470588	0.529412	-	RF7
Pf3D7_03_v3_801891_T	3	801891	T	A	0	0.470588	0.529412	-	RF7
Pf3D7_03_v3_802777_A	3	802777	A	G	0	0.470588	0.529412	-	RF7
Pf3D7_03_v3_805535_T	3	805535	T	G	0	0.470588	0.529412	-	RF7
Pf3D7_03_v3_808303_T	3	808303	T	A	0	0.470588	0.529412	-	RF7
Pf3D7_03_v3_808307_T	3	808307	T	G	0	0.470588	0.529412	-	RF7
Pf3D7_03_v3_809588_T	3	809588	T	C	0.0294118	0.441176	0.529412	-	RF7
Pf3D7_03_v3_812016_G	3	812016	G	T	0	0.470588	0.529412	-	RF7
Pf3D7_03_v3_812960_C	3	812960	C	T	0.0294118	0.441176	0.529412	-	RF7
Pf3D7_03_v3_812996_C	3	812996	C	T	0	0.470588	0.529412	-	RF7
Pf3D7_03_v3_814681_T	3	814681	T	C	0	0.470588	0.529412	-	RF7
Pf3D7_03_v3_817372_T	3	817372	T	G	0	0.470588	0.529412	-	RF7
Pf3D7_03_v3_817735_A	3	817735	A	T	0	0.470588	0.529412	-	RF7
Pf3D7_03_v3_818649_G	3	818649	G	A	0	0.470588	0.529412	-	RF7
Pf3D7_03_v3_819679_A	3	819679	A	C	0	0.470588	0.529412	-	RF7
Pf3D7_03_v3_821115_T	3	821115	T	C	0	0.470588	0.529412	-	RF7
Pf3D7_03_v3_821299_T	3	821299	T	A	0	0.470588	0.529412	-	RF7
Pf3D7_03_v3_821301_T	3	821301	T	A	0.0294118	0.441176	0.529412	-	RF7
Pf3D7_03_v3_825514_C	3	825514	C	T	0	0.470588	0.529412	-	RF7
Pf3D7_03_v3_827158_A	3	827158	A	T	0	0.5	0.5	-	RF7
Pf3D7_03_v3_827556_C	3	827556	C	G	0	0.5	0.5	-	RF7
Pf3D7_03_v3_827918_A	3	827918	A	G	0	0.5	0.5	-	RF7
Pf3D7_03_v3_831268_T	3	831268	T	C	0	0.5	0.5	-	RF7
Pf3D7_03_v3_831341_G	3	831341	G	A	0	0.5	0.5	-	RF7
Pf3D7_03_v3_833099_G	3	833099	G	T	0	0.5	0.5	-	RF7
Pf3D7_03_v3_833246_A	3	833246	A	T	0.0882353	0.411765	0.5	-	RF7
Pf3D7_03_v3_833250_A	3	833250	A	T	0.0882353	0.411765	0.5	-	RF7
Pf3D7_03_v3_840701_T	3	840701	T	A	0.0294118	0.470588	0.5	-	RF7
Pf3D7_03_v3_841918_C	3	841918	C	T	0	0.5	0.5	-	RF7
Pf3D7_03_v3_848590_A	3	848590	A	C	0	0.470588	0.529412	-	RF7
Pf3D7_03_v3_849476_C	3	849476	C	T	0	0.470588	0.529412	-	RF7
Pf3D7_03_v3_850492_T	3	850492	T	G	0	0.470588	0.529412	-	RF7
Pf3D7_03_v3_850651_G	3	850651	G	C	0	0.470588	0.529412	-	RF7
Pf3D7_03_v3_850976_C	3	850976	C	G	0	0.470588	0.529412	-	RF7
Pf3D7_03_v3_851050_A	3	851050	A	G	0	0.470588	0.529412	-	RF7
Pf3D7_03_v3_851155_G	3	851155	G	T	0	0.470588	0.529412	-	RF7
Pf3D7_03_v3_851156_C	3	851156	C	T	0	0.470588	0.529412	-	RF7
Pf3D7_03_v3_851555_C	3	851555	C	T	0	0.470588	0.529412	-	RF7
Pf3D7_03_v3_853052_T	3	853052	T	C	0	0.470588	0.529412	-	RF7
Pf3D7_03_v3_853292_A	3	853292	A	G	0	0.470588	0.529412	-	RF7
Pf3D7_03_v3_855488_A	3	855488	A	C	0	0.470588	0.529412	-	RF7
Pf3D7_03_v3_856208_G	3	856208	G	C	0	0.470588	0.529412	-	RF7
Pf3D7_03_v3_857414_T	3	857414	T	C	0	0.470588	0.529412	-	RF7
Pf3D7_03_v3_857665_A	3	857665	A	G	0	0.470588	0.529412	-	RF7
Pf3D7_03_v3_859215_T	3	859215	T	A	0	0.470588	0.529412	-	RF7
Pf3D7_03_v3_859250_A	3	859250	A	T	0	0.470588	0.529412	-	RF7
Pf3D7_03_v3_863048_T	3	863048	T	C	0.0588235	0.441176	0.5	-	RF7
Pf3D7_03_v3_864270_T	3	864270	T	A	0	0.470588	0.529412	-	RF7
Pf3D7_03_v3_865587_A	3	865587	A	G	0	0.470588	0.529412	-	RF7
Pf3D7_03_v3_870990_A	3	870990	A	G	0	0.5	0.5	-	RF7
Pf3D7_03_v3_875601_T	3	875601	T	A	0.0588235	0.5	0.441176	-	RF7
Pf3D7_03_v3_875946_C	3	875946	C	G	0	0.5	0.5	-	RF7
Pf3D7_03_v3_879063_A	3	879063	A	G	0.0882353	0.411765	0.5	-	RF7
Pf3D7_03_v3_885207_C	3	885207	C	T	0	0.5	0.5	-	RF7
Pf3D7_03_v3_887432_A	3	887432	A	G	0.0294118	0.5	0.470588	-	RF7
Pf3D7_03_v3_887447_C	3	887447	C	A	0.0294118	0.5	0.470588	-	RF7
Pf3D7_03_v3_887473_A	3	887473	A	T	0.0588235	0.441176	0.5	-	RF7
Pf3D7_03_v3_887543_A	3	887543	A	T	0.147059	0.352941	0.5	-	RF7
Pf3D7_03_v3_887549_A	3	887549	A	T	0.0294118	0.470588	0.5	-	RF7
Pf3D7_03_v3_887561_T	3	887561	T	A	0.0588235	0.441176	0.5	-	RF7
Pf3D7_03_v3_887727_C	3	887727	C	T	0.0294118	0.5	0.470588	-	RF7
Pf3D7_03_v3_888429_G	3	888429	G	A	0	0.5	0.5	-	RF7
Pf3D7_03_v3_888617_T	3	888617	T	A	0	0.5	0.5	-	RF7
Pf3D7_03_v3_888619_T	3	888619	T	A	0	0.5	0.5	-	RF7
Pf3D7_03_v3_888900_C	3	888900	C	A	0	0.5	0.5	-	RF7
Pf3D7_03_v3_888910_A	3	888910	A	G	0	0.5	0.5	-	RF7
Pf3D7_03_v3_889060_A	3	889060	A	T	0	0.5	0.5	-	RF7
Pf3D7_03_v3_890218_G	3	890218	G	A	0	0.5	0.5	-	RF7
Pf3D7_03_v3_890846_C	3	890846	C	T	0	0.5	0.5	-	RF7
Pf3D7_03_v3_890868_A	3	890868	A	G	0	0.5	0.5	-	RF7
Pf3D7_03_v3_891306_T	3	891306	T	A	0	0.5	0.5	-	RF7
Pf3D7_03_v3_891612_C	3	891612	C	T	0	0.5	0.5	-	RF7
Pf3D7_03_v3_892390_A	3	892390	A	G	0	0.5	0.5	-	RF7
Pf3D7_03_v3_892619_A	3	892619	A	G	0	0.5	0.5	-	RF7
Pf3D7_03_v3_893932_A	3	893932	A	T	0	0.529412	0.470588	-	RF7
Pf3D7_03_v3_894497_T	3	894497	T	A	0	0.529412	0.470588	-	RF7
Pf3D7_03_v3_895101_T	3	895101	T	A	0	0.529412	0.470588	-	RF7
Pf3D7_03_v3_896534_A	3	896534	A	T	0	0.529412	0.470588	-	RF7
Pf3D7_03_v3_897781_T	3	897781	T	A	0	0.470588	0.529412	-	RF7
Pf3D7_03_v3_897789_G	3	897789	G	C	0	0.470588	0.529412	-	RF7
Pf3D7_03_v3_897877_G	3	897877	G	A	0	0.5	0.5	-	RF7
Pf3D7_03_v3_898192_C	3	898192	C	T	0	0.5	0.5	-	RF7
Pf3D7_03_v3_898198_C	3	898198	C	A	0	0.5	0.5	-	RF7
Pf3D7_03_v3_899842_G	3	899842	G	A	0.0294118	0.470588	0.5	-	RF7
Pf3D7_03_v3_899846_G	3	899846	G	A	0.0588235	0.441176	0.5	-	RF7
Pf3D7_03_v3_901630_A	3	901630	A	G	0	0.470588	0.529412	-	RF7
Pf3D7_03_v3_903417_A	3	903417	A	T	0	0.470588	0.529412	-	RF7
Pf3D7_03_v3_903421_A	3	903421	A	T	0	0.470588	0.529412	-	RF7
Pf3D7_03_v3_903425_A	3	903425	A	T	0	0.470588	0.529412	-	RF7
Pf3D7_03_v3_903429_A	3	903429	A	T	0	0.470588	0.529412	-	RF7
Pf3D7_03_v3_905228_G	3	905228	G	C	0	0.441176	0.558824	-	RF7
Pf3D7_03_v3_905916_C	3	905916	C	A	0	0.441176	0.558824	-	RF7
Pf3D7_03_v3_907728_G	3	907728	G	A	0	0.441176	0.558824	-	RF7
Pf3D7_03_v3_907917_A	3	907917	A	G	0	0.441176	0.558824	-	RF7
Pf3D7_03_v3_907924_T	3	907924	T	C	0	0.441176	0.558824	-	RF7
Pf3D7_03_v3_907931_T	3	907931	T	C	0	0.441176	0.558824	-	RF7
Pf3D7_03_v3_910303_G	3	910303	G	A	0	0.441176	0.558824	-	RF7
Pf3D7_03_v3_911353_A	3	911353	A	T	0	0.441176	0.558824	-	RF7
Pf3D7_03_v3_916536_T	3	916536	T	G	0	0.411765	0.588235	-	RF7
Pf3D7_03_v3_916639_C	3	916639	C	A	0	0.411765	0.588235	-	RF7
Pf3D7_03_v3_918548_G	3	918548	G	A	0	0.411765	0.588235	-	RF7
Pf3D7_03_v3_919244_G	3	919244	G	A	0	0.411765	0.588235	-	RF7
Pf3D7_03_v3_919672_C	3	919672	C	A	0	0.411765	0.588235	-	RF7
Pf3D7_03_v3_919731_T	3	919731	T	C	0	0.411765	0.588235	-	RF7
Pf3D7_03_v3_921259_T	3	921259	T	C	0	0.411765	0.588235	-	RF7
Pf3D7_03_v3_922422_T	3	922422	T	G	0.0294118	0.411765	0.558824	-	RF7
Pf3D7_03_v3_924907_G	3	924907	G	T	0	0.411765	0.588235	-	RF7
Pf3D7_03_v3_924915_A	3	924915	A	T	0	0.411765	0.588235	-	RF7
Pf3D7_03_v3_925808_A	3	925808	A	G	0	0.411765	0.588235	-	RF7
Pf3D7_03_v3_929853_G	3	929853	G	C	0	0.411765	0.588235	-	RF7
Pf3D7_03_v3_933344_A	3	933344	A	T	0	0.411765	0.588235	-	RF7
Pf3D7_03_v3_933830_T	3	933830	T	C	0	0.411765	0.588235	-	RF7
Pf3D7_03_v3_933943_A	3	933943	A	C	0	0.411765	0.588235	-	RF7
Pf3D7_03_v3_937442_A	3	937442	A	T	0	0.411765	0.588235	-	RF7
Pf3D7_03_v3_939350_T	3	939350	T	C	0	0.411765	0.588235	-	RF7
Pf3D7_03_v3_939735_A	3	939735	A	T	0	0.411765	0.588235	-	RF7
Pf3D7_03_v3_943741_G	3	943741	G	A	0	0.411765	0.588235	-	RF7
Pf3D7_03_v3_944412_G	3	944412	G	A	0	0.411765	0.588235	-	RF7
Pf3D7_03_v3_944414_A	3	944414	A	G	0	0.411765	0.588235	-	RF7
Pf3D7_03_v3_946445_C	3	946445	C	T	0	0.411765	0.588235	-	RF7
Pf3D7_03_v3_946446_C	3	946446	C	T	0	0.411765	0.588235	-	RF7
Pf3D7_03_v3_946447_C	3	946447	C	G	0	0.411765	0.588235	-	RF7
Pf3D7_03_v3_946544_G	3	946544	G	A	0	0.411765	0.588235	-	RF7
Pf3D7_03_v3_946553_T	3	946553	T	C	0	0.411765	0.588235	-	RF7
Pf3D7_03_v3_946554_T	3	946554	T	C	0	0.411765	0.588235	-	RF7
Pf3D7_03_v3_946555_G	3	946555	G	C	0	0.411765	0.588235	-	RF7
Pf3D7_03_v3_946562_G	3	946562	G	A	0	0.411765	0.588235	-	RF7
Pf3D7_03_v3_946643_C	3	946643	C	T	0	0.411765	0.588235	-	RF7
Pf3D7_03_v3_951306_A	3	951306	A	G	0	0.411765	0.588235	-	RF7
Pf3D7_03_v3_952714_A	3	952714	A	T	0	0.411765	0.588235	-	RF7
Pf3D7_03_v3_954371_T	3	954371	T	C	0	0.441176	0.558824	-	RF7
Pf3D7_03_v3_954387_C	3	954387	C	T	0	0.441176	0.558824	-	RF7
Pf3D7_03_v3_954405_C	3	954405	C	T	0	0.441176	0.558824	-	RF7
Pf3D7_03_v3_954423_C	3	954423	C	T	0.0588235	0.382353	0.558824	-	RF7
Pf3D7_03_v3_955174_G	3	955174	G	A	0	0.441176	0.558824	-	RF7
Pf3D7_03_v3_955177_T	3	955177	T	A	0	0.441176	0.558824	-	RF7
Pf3D7_03_v3_955219_A	3	955219	A	G	0	0.441176	0.558824	-	RF7
Pf3D7_03_v3_955234_A	3	955234	A	G	0	0.441176	0.558824	-	RF7
Pf3D7_03_v3_957034_G	3	957034	G	A	0	0.441176	0.558824	-	RF7
Pf3D7_03_v3_958132_C	3	958132	C	T	0	0.441176	0.558824	-	RF7
Pf3D7_03_v3_960023_T	3	960023	T	C	0	0.441176	0.558824	-	RF7
Pf3D7_03_v3_963025_A	3	963025	A	T	0	0.441176	0.558824	-	RF7
Pf3D7_03_v3_964369_G	3	964369	G	C	0	0.441176	0.558824	-	RF7
Pf3D7_03_v3_966171_G	3	966171	G	C	0	0.441176	0.558824	-	RF7
Pf3D7_03_v3_968015_C	3	968015	C	T	0	0.441176	0.558824	-	RF7
Pf3D7_03_v3_968073_T	3	968073	T	A	0	0.441176	0.558824	-	RF7
Pf3D7_03_v3_968133_T	3	968133	T	A	0	0.441176	0.558824	-	RF7
Pf3D7_03_v3_968303_T	3	968303	T	A	0	0.441176	0.558824	-	RF7
Pf3D7_03_v3_969681_T	3	969681	T	C	0.117647	0.323529	0.558824	-	RF7
Pf3D7_03_v3_970231_G	3	970231	G	A	0	0.441176	0.558824	-	RF7
Pf3D7_03_v3_970457_T	3	970457	T	A	0	0.441176	0.558824	-	RF7
Pf3D7_03_v3_971520_C	3	971520	C	A	0	0.441176	0.558824	-	RF7
Pf3D7_03_v3_972120_G	3	972120	G	A	0	0.441176	0.558824	-	RF7
Pf3D7_03_v3_972511_A	3	972511	A	G	0	0.441176	0.558824	-	RF7
Pf3D7_03_v3_974553_C	3	974553	C	T	0	0.441176	0.558824	-	RF7
Pf3D7_03_v3_975676_A	3	975676	A	T	0	0.441176	0.558824	-	RF7
Pf3D7_03_v3_980339_G	3	980339	G	T	0.0294118	0.411765	0.558824	-	RF7
Pf3D7_03_v3_981014_A	3	981014	A	T	0	0.470588	0.529412	-	RF7
Pf3D7_03_v3_982946_C	3	982946	C	T	0	0.5	0.5	-	RF7
Pf3D7_03_v3_983192_A	3	983192	A	G	0	0.5	0.5	-	RF7
Pf3D7_03_v3_993103_T	3	993103	T	C	0	0.470588	0.529412	-	RF7
Pf3D7_03_v3_993289_G	3	993289	G	T	0	0.470588	0.529412	-	RF7
Pf3D7_03_v3_997101_G	3	997101	G	C	0	0.470588	0.529412	-	RF7
Pf3D7_03_v3_1001448_A	3	1001448	A	C	0	0.470588	0.529412	-	RF7
Pf3D7_04_v3_106425_T	4	106425	T	A	0	0.5	0.5	-	RF7
Pf3D7_04_v3_106890_T	4	106890	T	A	0.117647	0.382353	0.5	-	RF7
Pf3D7_04_v3_107167_T	4	107167	T	C	0	0.5	0.5	-	RF7
Pf3D7_04_v3_107180_T	4	107180	T	A	0.0294118	0.5	0.470588	-	RF7
Pf3D7_04_v3_108588_C	4	108588	C	T	0	0.5	0.5	-	RF7
Pf3D7_04_v3_108648_C	4	108648	C	T	0.0294118	0.470588	0.5	-	RF7
Pf3D7_04_v3_110013_G	4	110013	G	C	0	0.5	0.5	-	RF7
Pf3D7_04_v3_110070_A	4	110070	A	G	0	0.5	0.5	-	RF7
Pf3D7_04_v3_110821_T	4	110821	T	A	0	0.5	0.5	-	RF7
Pf3D7_04_v3_110829_A	4	110829	A	G	0	0.5	0.5	-	RF7
Pf3D7_04_v3_111172_C	4	111172	C	G	0	0.5	0.5	-	RF7
Pf3D7_04_v3_111631_T	4	111631	T	C	0	0.5	0.5	-	RF7
Pf3D7_04_v3_111990_T	4	111990	T	C	0	0.5	0.5	-	RF7
Pf3D7_04_v3_112347_C	4	112347	C	T	0.117647	0.5	0.382353	-	RF7
Pf3D7_04_v3_113048_C	4	113048	C	A	0	0.5	0.5	-	RF7
Pf3D7_04_v3_113789_A	4	113789	A	G	0.0882353	0.411765	0.5	-	RF7
Pf3D7_04_v3_135240_T	4	135240	T	A	0	0.5	0.5	-	RF7
Pf3D7_04_v3_135267_A	4	135267	A	T	0	0.5	0.5	-	RF7
Pf3D7_04_v3_136861_C	4	136861	C	T	0.0294118	0.5	0.470588	-	RF7
Pf3D7_04_v3_137609_G	4	137609	G	A	0	0.5	0.5	-	RF7
Pf3D7_04_v3_137666_T	4	137666	T	A	0	0.5	0.5	-	RF7
Pf3D7_04_v3_138308_G	4	138308	G	A	0	0.5	0.5	-	RF7
Pf3D7_04_v3_138491_A	4	138491	A	G	0	0.5	0.5	-	RF7
Pf3D7_04_v3_138554_A	4	138554	A	G	0	0.5	0.5	-	RF7
Pf3D7_04_v3_138684_A	4	138684	A	C	0	0.5	0.5	-	RF7
Pf3D7_04_v3_139471_A	4	139471	A	T	0	0.5	0.5	-	RF7
Pf3D7_04_v3_139764_C	4	139764	C	A	0	0.5	0.5	-	RF7
Pf3D7_04_v3_140510_C	4	140510	C	T	0	0.5	0.5	-	RF7
Pf3D7_04_v3_140703_C	4	140703	C	T	0	0.5	0.5	-	RF7
Pf3D7_04_v3_142583_C	4	142583	C	T	0	0.5	0.5	-	RF7
Pf3D7_04_v3_142913_G	4	142913	G	A	0	0.5	0.5	-	RF7
Pf3D7_04_v3_143562_T	4	143562	T	A	0	0.5	0.5	-	RF7
Pf3D7_04_v3_143683_C	4	143683	C	T	0	0.5	0.5	-	RF7
Pf3D7_04_v3_144036_A	4	144036	A	T	0	0.5	0.5	-	RF7
Pf3D7_04_v3_144202_A	4	144202	A	T	0	0.5	0.5	-	RF7
Pf3D7_04_v3_147378_A	4	147378	A	T	0	0.5	0.5	-	RF7
Pf3D7_04_v3_172560_G	4	172560	G	A	0	0.5	0.5	-	RF7
Pf3D7_04_v3_172709_C	4	172709	C	A	0	0.5	0.5	-	RF7
Pf3D7_04_v3_174488_A	4	174488	A	G	0	0.5	0.5	-	RF7
Pf3D7_04_v3_174625_C	4	174625	C	T	0	0.5	0.5	-	RF7
Pf3D7_04_v3_177382_T	4	177382	T	A	0	0.5	0.5	-	RF7
Pf3D7_04_v3_182196_G	4	182196	G	C	0	0.5	0.5	-	RF7
Pf3D7_04_v3_184901_T	4	184901	T	G	0	0.5	0.5	-	RF7
Pf3D7_04_v3_184963_C	4	184963	C	T	0	0.5	0.5	-	RF7
Pf3D7_04_v3_185623_G	4	185623	G	A	0.0588235	0.441176	0.5	-	RF7
Pf3D7_04_v3_185636_G	4	185636	G	A	0.0294118	0.470588	0.5	-	RF7
Pf3D7_04_v3_185642_C	4	185642	C	A	0.0294118	0.470588	0.5	-	RF7
Pf3D7_04_v3_185662_G	4	185662	G	A	0.0294118	0.470588	0.5	-	RF7
Pf3D7_04_v3_185671_A	4	185671	A	G	0	0.5	0.5	-	RF7
Pf3D7_04_v3_185684_A	4	185684	A	G	0	0.5	0.5	-	RF7
Pf3D7_04_v3_185690_A	4	185690	A	C	0	0.5	0.5	-	RF7
Pf3D7_04_v3_185894_A	4	185894	A	G	0	0.5	0.5	-	RF7
Pf3D7_04_v3_186753_G	4	186753	G	T	0	0.5	0.5	-	RF7
Pf3D7_04_v3_188017_G	4	188017	G	T	0	0.5	0.5	-	RF7
Pf3D7_04_v3_189799_C	4	189799	C	T	0	0.5	0.5	-	RF7
Pf3D7_04_v3_189922_A	4	189922	A	G	0	0.5	0.5	-	RF7
Pf3D7_04_v3_190443_T	4	190443	T	C	0	0.5	0.5	-	RF7
Pf3D7_04_v3_192754_T	4	192754	T	C	0	0.5	0.5	-	RF7
Pf3D7_04_v3_198374_A	4	198374	A	T	0	0.5	0.5	-	RF7
Pf3D7_04_v3_198554_A	4	198554	A	C	0	0.5	0.5	-	RF7
Pf3D7_04_v3_198916_T	4	198916	T	C	0	0.5	0.5	-	RF7
Pf3D7_04_v3_198919_T	4	198919	T	C	0	0.5	0.5	-	RF7
Pf3D7_04_v3_198923_G	4	198923	G	T	0	0.5	0.5	-	RF7
Pf3D7_04_v3_198929_A	4	198929	A	G	0	0.5	0.5	-	RF7
Pf3D7_04_v3_198931_C	4	198931	C	T	0	0.5	0.5	-	RF7
Pf3D7_04_v3_198947_G	4	198947	G	A	0	0.5	0.5	-	RF7
Pf3D7_04_v3_203330_G	4	203330	G	A	0	0.529412	0.470588	-	RF7
Pf3D7_04_v3_204163_T	4	204163	T	C	0	0.529412	0.470588	-	RF7
Pf3D7_04_v3_204448_G	4	204448	G	A	0	0.529412	0.470588	-	RF7
Pf3D7_04_v3_204844_A	4	204844	A	T	0	0.529412	0.470588	-	RF7
Pf3D7_04_v3_206242_C	4	206242	C	T	0.0294118	0.5	0.470588	-	RF7
Pf3D7_04_v3_206246_A	4	206246	A	T	0.0294118	0.5	0.470588	-	RF7
Pf3D7_04_v3_206248_C	4	206248	C	T	0.0294118	0.5	0.470588	-	RF7
Pf3D7_04_v3_206255_A	4	206255	A	T	0.0294118	0.5	0.470588	-	RF7
Pf3D7_04_v3_206289_T	4	206289	T	C	0	0.529412	0.470588	-	RF7
Pf3D7_04_v3_206371_T	4	206371	T	C	0	0.529412	0.470588	-	RF7
Pf3D7_04_v3_207141_C	4	207141	C	T	0.0882353	0.441176	0.470588	-	RF7
Pf3D7_04_v3_207686_C	4	207686	C	T	0.0588235	0.470588	0.470588	-	RF7
Pf3D7_04_v3_208960_G	4	208960	G	T	0	0.529412	0.470588	-	RF7
Pf3D7_04_v3_209821_C	4	209821	C	T	0	0.529412	0.470588	-	RF7
Pf3D7_04_v3_210960_T	4	210960	T	G	0	0.529412	0.470588	-	RF7
Pf3D7_04_v3_211638_T	4	211638	T	A	0	0.529412	0.470588	-	RF7
Pf3D7_04_v3_212148_A	4	212148	A	T	0	0.529412	0.470588	-	RF7
Pf3D7_04_v3_217358_A	4	217358	A	T	0	0.529412	0.470588	-	RF7
Pf3D7_04_v3_217649_A	4	217649	A	G	0	0.529412	0.470588	-	RF7
Pf3D7_04_v3_219391_G	4	219391	G	C	0	0.529412	0.470588	-	RF7
Pf3D7_04_v3_221401_T	4	221401	T	C	0	0.529412	0.470588	-	RF7
Pf3D7_04_v3_224216_T	4	224216	T	G	0.0588235	0.5	0.441176	-	RF7
Pf3D7_04_v3_225286_A	4	225286	A	T	0.0882353	0.441176	0.470588	-	RF7
Pf3D7_04_v3_225515_C	4	225515	C	T	0	0.529412	0.470588	-	RF7
Pf3D7_04_v3_227181_G	4	227181	G	T	0	0.529412	0.470588	-	RF7
Pf3D7_04_v3_227190_C	4	227190	C	T	0	0.529412	0.470588	-	RF7
Pf3D7_04_v3_227244_T	4	227244	T	G	0.0588235	0.470588	0.470588	-	RF7
Pf3D7_04_v3_227253_T	4	227253	T	C	0.0588235	0.470588	0.470588	-	RF7
Pf3D7_04_v3_227349_C	4	227349	C	G	0.0588235	0.470588	0.470588	-	RF7
Pf3D7_04_v3_227370_C	4	227370	C	G	0	0.529412	0.470588	-	RF7
Pf3D7_04_v3_227391_C	4	227391	C	G	0	0.529412	0.470588	-	RF7
Pf3D7_04_v3_227412_C	4	227412	C	G	0	0.529412	0.470588	-	RF7
Pf3D7_04_v3_227426_T	4	227426	T	C	0	0.529412	0.470588	-	RF7
Pf3D7_04_v3_227470_G	4	227470	G	A	0	0.529412	0.470588	-	RF7
Pf3D7_04_v3_227486_C	4	227486	C	T	0	0.529412	0.470588	-	RF7
Pf3D7_04_v3_227564_T	4	227564	T	C	0	0.529412	0.470588	-	RF7
Pf3D7_04_v3_235616_T	4	235616	T	C	0	0.529412	0.470588	-	RF7
Pf3D7_04_v3_235953_C	4	235953	C	G	0	0.529412	0.470588	-	RF7
Pf3D7_04_v3_236244_C	4	236244	C	T	0	0.529412	0.470588	-	RF7
Pf3D7_04_v3_239884_G	4	239884	G	A	0	0.529412	0.470588	-	RF7
Pf3D7_04_v3_240931_T	4	240931	T	G	0	0.529412	0.470588	-	RF7
Pf3D7_04_v3_241092_T	4	241092	T	C	0	0.529412	0.470588	-	RF7
Pf3D7_04_v3_241093_T	4	241093	T	G	0	0.529412	0.470588	-	RF7
Pf3D7_04_v3_244472_A	4	244472	A	T	0	0.529412	0.470588	-	RF7
Pf3D7_04_v3_246527_A	4	246527	A	C	0	0.529412	0.470588	-	RF7
Pf3D7_04_v3_246984_G	4	246984	G	A	0	0.529412	0.470588	-	RF7
Pf3D7_04_v3_247748_C	4	247748	C	T	0	0.529412	0.470588	-	RF7
Pf3D7_04_v3_248774_A	4	248774	A	G	0	0.529412	0.470588	-	RF7
Pf3D7_04_v3_249754_T	4	249754	T	A	0.0294118	0.529412	0.441176	-	RF7
Pf3D7_04_v3_249888_T	4	249888	T	C	0	0.529412	0.470588	-	RF7
Pf3D7_04_v3_250218_T	4	250218	T	A	0	0.529412	0.470588	-	RF7
Pf3D7_04_v3_251022_T	4	251022	T	G	0	0.529412	0.470588	-	RF7
Pf3D7_04_v3_251718_C	4	251718	C	G	0	0.558824	0.441176	-	RF7
Pf3D7_04_v3_251907_G	4	251907	G	A	0	0.558824	0.441176	-	RF7
Pf3D7_04_v3_251910_G	4	251910	G	A	0	0.558824	0.441176	-	RF7
Pf3D7_04_v3_252498_A	4	252498	A	G	0	0.558824	0.441176	-	RF7
Pf3D7_04_v3_253356_G	4	253356	G	A	0	0.558824	0.441176	-	RF7
Pf3D7_04_v3_253410_G	4	253410	G	A	0.0294118	0.558824	0.411765	-	RF7
Pf3D7_04_v3_253428_G	4	253428	G	A	0.0294118	0.529412	0.441176	-	RF7
Pf3D7_04_v3_253485_A	4	253485	A	G	0.0588235	0.5	0.441176	-	RF7
Pf3D7_04_v3_253486_A	4	253486	A	G	0	0.558824	0.441176	-	RF7
Pf3D7_04_v3_253488_G	4	253488	G	T	0	0.558824	0.441176	-	RF7
Pf3D7_04_v3_257210_C	4	257210	C	T	0	0.588235	0.411765	-	RF7
Pf3D7_04_v3_257729_G	4	257729	G	T	0	0.588235	0.411765	-	RF7
Pf3D7_04_v3_260314_T	4	260314	T	C	0	0.588235	0.411765	-	RF7
Pf3D7_04_v3_260370_T	4	260370	T	G	0	0.588235	0.411765	-	RF7
Pf3D7_04_v3_260407_T	4	260407	T	A	0	0.588235	0.411765	-	RF7
Pf3D7_04_v3_262046_C	4	262046	C	T	0	0.588235	0.411765	-	RF7
Pf3D7_04_v3_264455_T	4	264455	T	C	0	0.588235	0.411765	-	RF7
Pf3D7_04_v3_264809_A	4	264809	A	G	0	0.588235	0.411765	-	RF7
Pf3D7_04_v3_265507_C	4	265507	C	T	0.0588235	0.529412	0.411765	-	RF7
Pf3D7_04_v3_265510_C	4	265510	C	T	0.0588235	0.529412	0.411765	-	RF7
Pf3D7_04_v3_265511_C	4	265511	C	A	0.0588235	0.529412	0.411765	-	RF7
Pf3D7_04_v3_265514_T	4	265514	T	A	0.0588235	0.529412	0.411765	-	RF7
Pf3D7_04_v3_265515_A	4	265515	A	T	0.0588235	0.529412	0.411765	-	RF7
Pf3D7_04_v3_266005_C	4	266005	C	T	0	0.588235	0.411765	-	RF7
Pf3D7_04_v3_266135_G	4	266135	G	T	0	0.588235	0.411765	-	RF7
Pf3D7_04_v3_266861_A	4	266861	A	T	0	0.588235	0.411765	-	RF7
Pf3D7_04_v3_266966_T	4	266966	T	C	0	0.588235	0.411765	-	RF7
Pf3D7_04_v3_267970_G	4	267970	G	A	0	0.588235	0.411765	-	RF7
Pf3D7_04_v3_268434_A	4	268434	A	T	0	0.588235	0.411765	-	RF7
Pf3D7_04_v3_268903_A	4	268903	A	T	0	0.588235	0.411765	-	RF7
Pf3D7_04_v3_269328_A	4	269328	A	T	0	0.588235	0.411765	-	RF7
Pf3D7_04_v3_271729_A	4	271729	A	T	0	0.588235	0.411765	-	RF7
Pf3D7_04_v3_272619_C	4	272619	C	T	0	0.588235	0.411765	-	RF7
Pf3D7_04_v3_273654_T	4	273654	T	C	0	0.588235	0.411765	-	RF7
Pf3D7_04_v3_276274_C	4	276274	C	T	0	0.588235	0.411765	-	RF7
Pf3D7_04_v3_280865_C	4	280865	C	T	0	0.588235	0.411765	-	RF7
Pf3D7_04_v3_280955_C	4	280955	C	T	0	0.588235	0.411765	-	RF7
Pf3D7_04_v3_281013_A	4	281013	A	T	0.0294118	0.558824	0.411765	-	RF7
Pf3D7_04_v3_281543_A	4	281543	A	G	0	0.588235	0.411765	-	RF7
Pf3D7_04_v3_281561_A	4	281561	A	C	0	0.588235	0.411765	-	RF7
Pf3D7_04_v3_281845_C	4	281845	C	A	0	0.588235	0.411765	-	RF7
Pf3D7_04_v3_281849_A	4	281849	A	T	0	0.588235	0.411765	-	RF7
Pf3D7_04_v3_282667_T	4	282667	T	A	0	0.588235	0.411765	-	RF7
Pf3D7_04_v3_282672_C	4	282672	C	T	0	0.588235	0.411765	-	RF7
Pf3D7_04_v3_282718_G	4	282718	G	T	0	0.588235	0.411765	-	RF7
Pf3D7_04_v3_282722_T	4	282722	T	C	0	0.588235	0.411765	-	RF7
Pf3D7_04_v3_282726_C	4	282726	C	T	0	0.588235	0.411765	-	RF7
Pf3D7_04_v3_282740_T	4	282740	T	C	0	0.588235	0.411765	-	RF7
Pf3D7_04_v3_282745_T	4	282745	T	G	0	0.588235	0.411765	-	RF7
Pf3D7_04_v3_282754_C	4	282754	C	T	0	0.588235	0.411765	-	RF7
Pf3D7_04_v3_282758_T	4	282758	T	C	0	0.588235	0.411765	-	RF7
Pf3D7_04_v3_282763_T	4	282763	T	G	0	0.588235	0.411765	-	RF7
Pf3D7_04_v3_282781_T	4	282781	T	G	0	0.588235	0.411765	-	RF7
Pf3D7_04_v3_283051_C	4	283051	C	A	0	0.588235	0.411765	-	RF7
Pf3D7_04_v3_283437_A	4	283437	A	T	0	0.588235	0.411765	-	RF7
Pf3D7_04_v3_283491_G	4	283491	G	A	0	0.588235	0.411765	-	RF7
Pf3D7_04_v3_283503_T	4	283503	T	G	0	0.588235	0.411765	-	RF7
Pf3D7_04_v3_283539_C	4	283539	C	T	0	0.588235	0.411765	-	RF7
Pf3D7_04_v3_283826_G	4	283826	G	C	0	0.588235	0.411765	-	RF7
Pf3D7_04_v3_285770_C	4	285770	C	T	0	0.588235	0.411765	-	RF7
Pf3D7_04_v3_285801_T	4	285801	T	C	0	0.588235	0.411765	-	RF7
Pf3D7_04_v3_285807_C	4	285807	C	G	0	0.588235	0.411765	-	RF7
Pf3D7_04_v3_286232_G	4	286232	G	T	0	0.588235	0.411765	-	RF7
Pf3D7_04_v3_286431_T	4	286431	T	C	0.0588235	0.529412	0.411765	-	RF7
Pf3D7_04_v3_286469_G	4	286469	G	T	0.0294118	0.558824	0.411765	-	RF7
Pf3D7_04_v3_286547_T	4	286547	T	A	0	0.588235	0.411765	-	RF7
Pf3D7_04_v3_287236_C	4	287236	C	A	0	0.588235	0.411765	-	RF7
Pf3D7_04_v3_287244_T	4	287244	T	A	0	0.588235	0.411765	-	RF7
Pf3D7_04_v3_287310_G	4	287310	G	C	0	0.588235	0.411765	-	RF7
Pf3D7_04_v3_290749_T	4	290749	T	A	0	0.588235	0.411765	-	RF7
Pf3D7_04_v3_291905_A	4	291905	A	G	0	0.588235	0.411765	-	RF7
Pf3D7_04_v3_293588_G	4	293588	G	A	0	0.588235	0.411765	-	RF7
Pf3D7_04_v3_293945_A	4	293945	A	G	0	0.588235	0.411765	-	RF7
Pf3D7_04_v3_299005_T	4	299005	T	G	0	0.588235	0.411765	-	RF7
Pf3D7_04_v3_301077_T	4	301077	T	A	0	0.588235	0.411765	-	RF7
Pf3D7_04_v3_301858_A	4	301858	A	T	0	0.588235	0.411765	-	RF7
Pf3D7_04_v3_305791_T	4	305791	T	A	0	0.588235	0.411765	-	RF7
Pf3D7_04_v3_306875_C	4	306875	C	T	0	0.588235	0.411765	-	RF7
Pf3D7_04_v3_308209_A	4	308209	A	G	0	0.588235	0.411765	-	RF7
Pf3D7_04_v3_310143_T	4	310143	T	C	0	0.588235	0.411765	-	RF7
Pf3D7_04_v3_311566_G	4	311566	G	C	0	0.588235	0.411765	-	RF7
Pf3D7_04_v3_317537_G	4	317537	G	T	0	0.617647	0.382353	-	RF7
Pf3D7_04_v3_319528_G	4	319528	G	A	0	0.617647	0.382353	-	RF7
Pf3D7_04_v3_322230_G	4	322230	G	T	0	0.617647	0.382353	-	RF7
Pf3D7_04_v3_326586_A	4	326586	A	T	0	0.647059	0.352941	-	RF7
Pf3D7_04_v3_327300_C	4	327300	C	A	0	0.647059	0.352941	-	RF7
Pf3D7_04_v3_329059_T	4	329059	T	G	0	0.647059	0.352941	-	RF7
Pf3D7_04_v3_329468_A	4	329468	A	T	0	0.647059	0.352941	-	RF7
Pf3D7_04_v3_329484_G	4	329484	G	A	0	0.647059	0.352941	-	RF7
Pf3D7_04_v3_331010_A	4	331010	A	T	0.117647	0.529412	0.352941	-	RF7
Pf3D7_04_v3_331014_A	4	331014	A	T	0.0882353	0.558824	0.352941	-	RF7
Pf3D7_04_v3_331269_A	4	331269	A	G	0	0.647059	0.352941	-	RF7
Pf3D7_04_v3_333621_T	4	333621	T	A	0	0.647059	0.352941	-	RF7
Pf3D7_04_v3_334009_G	4	334009	G	T	0.0294118	0.617647	0.352941	-	RF7
Pf3D7_04_v3_335945_T	4	335945	T	C	0	0.647059	0.352941	-	RF7
Pf3D7_04_v3_335946_A	4	335946	A	G	0	0.647059	0.352941	-	RF7
Pf3D7_04_v3_335948_C	4	335948	C	T	0	0.647059	0.352941	-	RF7
Pf3D7_04_v3_335970_G	4	335970	G	A	0	0.647059	0.352941	-	RF7
Pf3D7_04_v3_335982_G	4	335982	G	A	0	0.647059	0.352941	-	RF7
Pf3D7_04_v3_336860_T	4	336860	T	G	0.0294118	0.617647	0.352941	-	RF7
Pf3D7_04_v3_336924_T	4	336924	T	A	0	0.647059	0.352941	-	RF7
Pf3D7_04_v3_338642_T	4	338642	T	C	0.0588235	0.647059	0.294118	-	NF54
Pf3D7_04_v3_338645_T	4	338645	T	C	0.0588235	0.647059	0.294118	-	NF54
Pf3D7_04_v3_339569_G	4	339569	G	T	0	0.647059	0.352941	-	RF7
Pf3D7_04_v3_340566_C	4	340566	C	A	0	0.647059	0.352941	-	RF7
Pf3D7_04_v3_340578_A	4	340578	A	T	0	0.647059	0.352941	-	RF7
Pf3D7_04_v3_340583_T	4	340583	T	A	0	0.647059	0.352941	-	RF7
Pf3D7_04_v3_340589_G	4	340589	G	T	0	0.647059	0.352941	-	RF7
Pf3D7_04_v3_340590_T	4	340590	T	G	0	0.647059	0.352941	-	RF7
Pf3D7_04_v3_340614_T	4	340614	T	G	0.0294118	0.617647	0.352941	-	RF7
Pf3D7_04_v3_340620_T	4	340620	T	A	0.0882353	0.588235	0.323529	-	RF7
Pf3D7_04_v3_340641_C	4	340641	C	T	0.147059	0.5	0.352941	-	RF7
Pf3D7_04_v3_340893_C	4	340893	C	T	0.0882353	0.588235	0.323529	-	RF7
Pf3D7_04_v3_348145_T	4	348145	T	A	0.0588235	0.617647	0.323529	-	RF7
Pf3D7_04_v3_348203_T	4	348203	T	A	0.117647	0.529412	0.352941	-	RF7
Pf3D7_04_v3_349044_C	4	349044	C	T	0	0.647059	0.352941	-	RF7
Pf3D7_04_v3_349278_T	4	349278	T	A	0.0294118	0.617647	0.352941	-	RF7
Pf3D7_04_v3_349280_T	4	349280	T	A	0.0294118	0.617647	0.352941	-	RF7
Pf3D7_04_v3_350985_A	4	350985	A	T	0	0.647059	0.352941	-	RF7
Pf3D7_04_v3_354245_C	4	354245	C	T	0	0.647059	0.352941	-	RF7
Pf3D7_04_v3_354932_T	4	354932	T	C	0	0.647059	0.352941	-	RF7
Pf3D7_04_v3_355071_C	4	355071	C	A	0	0.647059	0.352941	-	RF7
Pf3D7_04_v3_359910_A	4	359910	A	T	0	0.647059	0.352941	-	RF7
Pf3D7_04_v3_360953_C	4	360953	C	G	0	0.647059	0.352941	-	RF7
Pf3D7_04_v3_363684_A	4	363684	A	T	0	0.647059	0.352941	-	RF7
Pf3D7_04_v3_363756_A	4	363756	A	T	0	0.647059	0.352941	-	RF7
Pf3D7_04_v3_365126_T	4	365126	T	C	0	0.647059	0.352941	-	RF7
Pf3D7_04_v3_365376_A	4	365376	A	T	0	0.647059	0.352941	-	RF7
Pf3D7_04_v3_367836_C	4	367836	C	T	0	0.647059	0.352941	-	RF7
Pf3D7_04_v3_370277_T	4	370277	T	C	0	0.647059	0.352941	-	RF7
Pf3D7_04_v3_373653_T	4	373653	T	A	0	0.647059	0.352941	-	RF7
Pf3D7_04_v3_374415_C	4	374415	C	T	0	0.647059	0.352941	-	RF7
Pf3D7_04_v3_375191_T	4	375191	T	A	0.0588235	0.588235	0.352941	-	RF7
Pf3D7_04_v3_384140_T	4	384140	T	A	0.147059	0.5	0.352941	-	RF7
Pf3D7_04_v3_384629_G	4	384629	G	A	0	0.647059	0.352941	-	RF7
Pf3D7_04_v3_385343_G	4	385343	G	A	0	0.647059	0.352941	-	RF7
Pf3D7_04_v3_386187_A	4	386187	A	C	0	0.647059	0.352941	-	RF7
Pf3D7_04_v3_387874_G	4	387874	G	A	0	0.647059	0.352941	-	RF7
Pf3D7_04_v3_388323_G	4	388323	G	A	0	0.647059	0.352941	-	RF7
[truncated: 13,871 more rows]

## Sheet: S5
Table S5. List of QTL segments identified by bulk segregant analysis that were enriched by specific drugs in drug-to-drug pairwise comparisons.
Bulk segregant analysis of mdCQ vs. PYM, q<0.01.
Chr	Start Pos	End Pos	Length (bp)	No. of SNPs	Enriched by drug*	Max G'	Pos of Max G'	Mean p-value	Mean q-value	Genes of interest†
4	264455	532247	267792	267	PYM	8.69195	426436	0.00079	0.006055	-
4	614652	755719	141067	78	PYM	8.9068	679043	0.000528	0.004271	dhfr
6	955413	1293747	338334	299	mdCQ	12.1368	1064736	0.000164	0.001614	aat1
7	91788	947725	855937	1221	mdCQ	45.066	417474	1.66e-05	0.000151	pfcrt
12	1355044	1836888	481844	462	mdCQ	10.4812	1446644	0.000217	0.002039	vp2
Bulk segregant analysis of PPQ vs. mdCQ, q<0.2.
Chr	Start Pos	End Pos	Length (bp)	No. of SNPs	Enriched by drug*	Max G'	Pos of Max G'	Mean p-value	Mean q-value	Genes of interest†
13	2362915	2846593	483678	309	mdCQ	11.1694	2761811	0.003184	0.177124	exo-I, mcp
14	192886	310322	117436	35	PPQ	12.5023	243730	0.002888	0.177032	pm2/3
Bulk segregant analysis of PPQ vs. PYM, q<0.4.
Chr	Start Pos	End Pos	Length (bp)	No. of SNPs	Enriched by drug*	Max G'	Pos of Max G'	Mean p-value	Mean q-value	Genes of interest†
7	102451	857314	754863	1123	PPQ	44.9336	417474	0.014301	0.346431	pfcrt
*Drugs - mdCQ: monodesethyl-chloroquine; PPQ: piperaquine; PYM: pyrimethamine.
†Gene IDs - dhfr: PF3D7_0417200; aat1: PF3D7_0629500; pfcrt: PF3D7_0709000; vp2: PF3D7_1235200; exo-1: PF3D7_1362500; mcp: PF3D7_1368700; pm2: PF3D7_1408000; pm3: PF3D7_1408100.

## Sheet: S6
Table S6. Genetic map of RF7 × NF54 for the core genome.
We used 1,918 markers after removing duplicate markers and excluding those absent in more than 2 out of the 36 haplotypes. Independence LOD as grouping parameter and regression mapping was done by Kosambi, using a recombination frequency <0.5 and a log of the odds (LOD) score >0. Note that chr12 markers are split into 3 groups.
S/n	Chr	Physical position (bp)	Reference allele	Map position (cM)
1	1	145227	C	0
2	1	142559	C	2.798
3	1	141188	T	2.8
4	1	122919	A	3.029
5	1	148309	C	6.124
6	1	147459	C	6.402
7	1	181839	T	10.981
8	1	164953	A	11.068
9	1	179265	A	11.068
10	1	160872	G	11.072
11	1	188212	T	11.072
12	1	205804	T	11.076
13	1	180297	A	11.175
14	1	178094	A	11.223
15	1	210989	T	13.593
16	1	196981	G	14.198
17	1	237558	T	15.151
18	1	235932	A	16.497
19	1	248896	A	20.831
20	1	253446	G	21.284
21	1	263684	A	23.475
22	1	290331	G	23.812
23	1	295219	T	23.845
24	1	292654	T	23.845
25	1	271165	T	23.885
26	1	309363	A	26.179
27	1	309359	A	26.602
28	1	310026	T	26.621
29	1	347623	A	29.221
30	1	339074	G	29.377
31	1	339018	C	29.38
32	1	349722	G	29.685
33	1	346385	C	30.174
34	1	346607	A	30.922
35	1	352207	T	32.58
36	1	411392	A	32.962
37	1	403416	T	33.084
38	1	399380	C	33.238
39	1	392211	T	33.432
40	1	356833	T	33.441
41	1	411739	A	33.443
42	1	423023	A	35.152
43	1	422022	T	35.899
44	1	444456	T	36.918
45	1	440462	T	37.071
46	1	478424	C	39.336
47	1	531892	G	42.175
48	1	522573	T	42.268
49	1	530044	C	42.499
50	1	524193	T	42.513
51	2	210015	G	0
52	2	131844	A	0.579
53	2	110895	A	0.715
54	2	126232	A	0.823
55	2	269421	C	2.947
56	2	329700	T	3.213
57	2	161881	C	3.328
58	2	208781	C	3.353
59	2	151967	C	3.358
60	2	202584	G	3.391
61	2	278864	C	3.543
62	2	165520	T	3.612
63	2	175112	C	3.619
64	2	270686	T	4.151
65	2	326554	C	4.583
66	2	339959	C	6.037
67	2	360517	A	8.492
68	2	374018	A	10.802
69	2	435674	G	12.147
70	2	433753	T	12.152
71	2	433795	G	12.233
72	2	412957	T	12.823
73	2	416052	T	12.831
74	2	419414	A	12.9
75	2	386897	T	12.9
76	2	402116	T	12.905
77	2	421989	C	12.905
78	2	380021	T	12.979
79	2	435678	G	14.126
80	2	471004	A	16.438
81	2	449403	A	16.46
82	2	485126	A	16.464
83	2	471021	C	16.471
84	2	453558	A	16.474
85	2	481408	G	16.475
86	2	472864	A	16.481
87	2	516107	T	18.635
88	2	516265	T	18.723
89	2	503292	A	18.765
90	2	527222	A	19.305
91	2	521059	T	19.81
92	2	531270	A	22.168
93	2	528146	A	22.307
94	2	549900	C	24.351
95	2	549049	C	25.11
96	2	535185	T	25.126
97	2	553763	G	25.128
98	2	562189	T	25.135
99	2	581705	T	27.904
100	2	581759	G	27.927
101	2	612340	C	27.939
102	2	579132	G	28.176
103	2	632499	T	30.103
104	2	633284	T	30.204
105	2	630289	C	30.767
106	2	622682	G	30.782
107	2	636998	G	30.796
108	2	622124	A	30.803
109	2	655906	C	33.619
110	2	668677	A	36.406
111	2	700349	G	37.997
112	2	700286	A	38.06
113	2	696845	T	38.359
114	2	705060	G	38.536
115	2	698174	C	38.988
116	2	702621	C	39.042
117	2	690395	A	39.055
118	2	698315	T	39.175
119	2	682962	T	39.214
120	2	701988	C	39.941
121	2	688649	T	40.509
122	2	710049	A	41.672
123	2	712000	T	44.508
124	2	712424	T	44.867
125	2	754487	A	47.251
126	2	754629	A	47.409
127	2	736145	T	47.468
128	2	746804	A	47.53
129	2	738511	C	47.538
130	2	721830	A	47.552
131	2	721730	A	47.558
132	2	729053	A	47.565
133	2	725580	C	47.571
134	2	735085	A	47.573
135	2	729057	A	47.661
136	2	748134	A	48.004
137	2	748837	T	49.932
138	2	766632	A	50.57
139	2	772491	T	53.18
140	2	845487	G	53.315
141	2	872222	G	53.366
142	2	871706	A	53.589
143	3	81472	A	0
144	3	123703	C	0.014
145	3	83845	A	0.018
146	3	124305	G	0.041
147	3	139823	C	0.049
148	3	115520	C	0.059
149	3	124534	C	0.065
150	3	81455	G	0.066
151	3	136013	C	0.071
152	3	138399	A	0.071
153	3	135963	C	0.077
154	3	124054	G	0.114
155	3	130514	T	0.13
156	3	136005	C	0.148
157	3	120180	C	0.676
158	3	150339	T	3.018
159	3	159336	C	3.061
160	3	168502	A	3.575
161	3	190177	G	8.954
162	3	221860	G	11.914
163	3	208940	A	11.946
164	3	239635	A	11.963
165	3	209566	T	12.046
166	3	255839	T	14.952
167	3	333750	C	17.97
168	3	346627	T	18.435
169	3	367879	G	18.437
170	3	363629	C	18.548
171	3	284130	A	18.882
172	3	384962	C	18.947
173	3	364138	G	19.428
174	3	287351	A	19.779
175	3	398780	A	20.559
176	3	402219	G	21.788
177	3	417468	T	21.838
178	3	387367	T	21.898
179	3	394029	C	22.994
180	3	394025	C	23.078
181	3	435051	G	25.754
182	3	424071	T	25.858
183	3	438628	T	26.459
184	3	452526	G	26.732
185	3	443795	C	26.859
186	3	480091	T	27.423
187	3	478898	A	28.296
188	3	516737	T	30.636
189	3	506229	G	30.855
190	3	511955	G	30.868
191	3	505921	T	30.901
192	3	504002	A	30.901
193	3	511399	T	30.903
194	3	494070	G	30.906
195	3	516378	T	30.957
196	3	497544	A	32.248
197	3	547579	A	34.6
198	3	542861	A	34.731
199	3	542534	T	34.979
200	3	525612	C	34.992
201	3	532952	A	35.035
202	3	537223	T	35.035
203	3	642941	T	36.122
204	3	625988	A	37.246
205	3	593450	A	37.376
206	3	551511	A	37.408
207	3	587367	A	37.414
208	3	579482	A	37.438
209	3	551507	A	37.441
210	3	665356	T	38.082
211	3	658795	T	39.265
212	3	674240	G	39.32
213	3	648945	C	39.448
214	3	679453	G	40.05
215	3	683832	T	41.347
216	3	694917	A	43.372
217	3	697425	T	43.932
218	3	700244	T	43.986
219	3	710994	A	46.383
220	3	716714	T	46.874
221	3	716463	T	46.892
222	3	821301	T	48.681
223	3	812960	C	48.803
224	3	741744	T	49.33
225	3	755037	A	49.431
226	3	795709	A	49.919
227	3	757346	C	49.96
228	3	809588	T	50.233
229	3	840701	T	52.14
230	3	833099	G	52.75
231	3	875601	T	55.315
232	3	851555	C	55.856
233	3	887473	A	56.276
234	3	887561	T	56.693
235	3	887432	A	56.806
236	3	890868	A	56.99
237	3	887549	A	57.116
238	3	863048	T	57.422
239	3	896534	A	59.967
240	3	897789	G	63.159
241	3	898198	C	64.382
242	3	899846	G	64.413
243	3	899842	G	64.944
244	3	903425	A	65.787
245	3	905228	G	68.136
246	3	922422	T	70.251
247	3	933943	A	71.942
248	3	975676	A	74.935
249	3	980339	G	75.031
250	3	954423	C	75.121
251	3	981014	A	77.323
252	3	993103	T	78.24
253	3	983192	A	80.65
254	4	185623	G	0
255	4	185662	G	0.214
256	4	108648	C	0.228
257	4	198931	C	0.411
258	4	107180	T	0.949
259	4	227349	C	2.851
260	4	227244	T	2.862
261	4	227253	T	2.863
262	4	207686	C	2.869
263	4	206246	A	3.005
264	4	224216	T	3.119
265	4	210960	T	3.158
266	4	249754	T	4.314
267	4	253485	A	5.94
268	4	253428	G	6.018
269	4	253410	G	6.032
270	4	253488	G	6.119
271	4	257210	C	6.554
272	4	265515	A	8.648
273	4	286431	T	8.942
274	4	281013	A	8.99
275	4	286469	G	8.99
276	4	282740	T	9.04
277	4	317537	G	11.552
278	4	375191	T	13.091
279	4	388383	A	13.322
280	4	348145	T	13.328
281	4	412127	T	14.222
282	4	388455	A	14.237
283	4	365376	A	14.418
284	4	336860	T	14.435
285	4	334009	G	14.439
286	4	340614	T	14.523
287	4	444319	A	15.416
288	4	446707	T	17.474
289	4	466442	G	17.946
290	4	465547	G	20.448
291	4	461471	C	20.518
292	4	477224	T	20.527
293	4	473934	G	20.851
294	4	487211	A	23.476
295	4	495838	T	26.448
296	4	501588	G	26.545
297	4	617496	G	28.68
298	4	539386	T	29.215
299	4	664792	A	29.442
300	4	555583	A	29.495
301	4	539402	T	29.574
302	4	777043	A	29.65
303	4	757119	A	29.655
304	4	620962	T	29.699
305	4	511212	A	29.702
306	4	539281	C	29.705
307	4	693148	A	29.728
308	4	709395	A	29.778
309	4	705580	G	29.949
310	4	523864	C	30.175
311	4	506504	T	31.445
312	4	790586	G	32.654
313	4	794923	C	34.516
314	4	805622	C	35.061
315	4	803561	A	35.695
316	4	833197	A	37.953
317	4	828874	C	38.084
318	4	824185	C	38.204
319	4	819006	A	38.261
320	4	852285	T	40.965
321	4	850002	C	41.059
322	4	856082	A	41.6
323	4	992024	G	50.355
324	4	998186	A	50.357
325	4	978595	A	50.389
326	4	899379	A	50.468
327	4	879423	G	50.489
328	4	872879	T	50.537
329	4	998182	A	50.537
330	4	979877	T	50.539
331	4	997809	T	50.541
332	4	893660	T	50.541
333	4	872881	T	50.541
334	4	981217	T	50.543
335	4	1003052	G	50.547
336	4	877750	C	50.549
337	4	996461	G	50.551
338	4	997775	A	50.552
339	4	978525	A	50.552
340	4	900396	A	50.556
341	4	1003000	A	50.56
342	4	870838	C	52.277
343	4	868865	G	52.323
344	4	864328	A	53.044
345	4	866393	T	53.104
346	4	866100	A	53.388
347	4	1020596	T	54.409
348	4	1039194	A	62.344
349	4	1038414	A	62.382
350	4	1038307	T	62.53
351	4	1035493	G	62.841
352	4	1055261	T	62.966
353	4	1075318	T	63.507
354	4	1065180	C	63.67
355	4	1047657	C	64.289
356	4	1117782	A	64.69
357	4	1120987	G	65.185
358	5	116260	A	0
359	5	66396	C	1.459
360	5	61312	T	1.468
361	5	84635	T	1.672
362	5	122097	T	3.086
363	5	122506	G	3.342
364	5	125412	G	3.448
365	5	120754	C	3.498
366	5	61084	G	4.178
367	5	172081	A	4.694
368	5	145950	C	6.495
369	5	134910	A	6.556
370	5	138059	A	6.564
371	5	134860	A	6.696
372	5	165032	G	7.165
373	5	150733	C	7.281
374	5	174104	C	8.3
375	5	185016	G	9.027
376	5	184995	A	9.511
377	5	191261	A	9.795
378	5	184107	G	9.926
379	5	214191	G	10.345
380	5	214180	T	10.88
381	5	214188	A	11.403
382	5	216203	A	13.135
383	5	229291	A	13.487
384	5	231825	T	13.586
385	5	241680	G	16.179
386	5	254730	T	19.424
387	5	268012	C	22.531
388	5	265170	T	22.798
389	5	282889	T	23.976
390	5	288859	T	25.635
391	5	324858	T	26.49
392	5	301215	G	26.764
393	5	333519	A	27.133
394	5	323041	A	27.292
395	5	323069	T	27.677
396	5	330496	T	27.819
397	5	330099	T	27.94
398	5	355200	C	28.062
399	5	511669	A	29.687
400	5	511672	T	29.872
401	5	511893	C	30.126
402	5	588852	T	31.074
403	5	572358	A	31.119
404	5	581990	A	31.159
405	5	586354	A	31.165
406	5	586430	A	31.415
407	5	359231	C	32.21
408	5	543611	C	32.924
409	5	521689	T	33.203
410	5	540181	T	33.634
411	5	529826	A	33.652
412	5	552685	G	34.778
413	5	561942	A	34.811
414	5	608869	A	34.822
415	5	552705	G	34.849
416	5	552669	C	34.858
417	5	561831	A	34.899
418	5	552621	G	34.9
419	5	609988	G	34.949
420	5	552689	A	35.48
421	5	627184	T	35.872
422	5	626777	A	35.935
423	5	408515	G	36.758
424	5	481348	T	37.03
425	5	369483	C	37.162
426	5	481142	T	37.17
427	5	375091	G	37.207
428	5	419286	C	37.362
429	5	482820	T	37.364
430	5	468368	A	37.389
431	5	369555	C	37.588
432	5	374746	A	37.597
433	5	399185	T	37.628
434	5	396039	T	38.424
435	5	641205	G	40.021
436	5	635856	A	40.058
437	5	649832	G	40.49
438	5	631025	T	41.273
439	5	635473	T	41.447
440	5	635469	T	41.509
441	5	655476	T	42.398
442	5	650472	T	42.431
443	5	668861	A	44.841
444	5	677390	T	45.423
445	5	678684	A	45.471
446	5	675205	T	45.478
447	5	675520	A	45.488
448	5	683316	A	46.47
449	5	691817	A	46.752
450	5	691725	G	46.875
451	5	691851	A	47.505
452	5	709494	C	49.672
453	5	706173	T	50.161
454	5	709566	T	50.224
455	5	709550	T	50.267
456	5	731213	C	50.607
457	5	746067	G	52.236
458	5	734301	C	52.55
459	5	741102	A	53.13
460	5	740110	C	54.331
461	5	782810	G	56.758
462	5	753207	A	57.084
463	5	784573	G	57.113
464	5	763286	T	57.117
465	5	750793	A	57.141
466	5	750797	A	57.47
467	5	805321	A	57.678
468	5	760839	A	57.712
469	5	808530	T	58.261
470	5	808557	T	58.689
471	5	805445	A	58.743
472	5	811966	A	58.979
473	5	795766	G	59.364
474	5	814159	C	61.274
475	5	860853	G	63.547
476	5	890326	T	65.258
477	5	893888	C	65.646
478	5	867684	T	66.244
479	5	928494	G	66.748
480	5	939288	T	66.928
481	5	937428	T	67.174
482	5	912630	A	67.972
483	5	966314	C	69.172
484	5	965330	T	69.312
485	5	1257676	T	72.551
486	5	1284550	T	72.611
487	5	1303354	A	73.062
488	5	1277507	A	73.072
489	5	986872	C	74.192
490	5	987638	A	74.236
491	5	1243136	C	75.564
492	5	1223499	A	76.201
493	5	1237959	T	76.238
494	5	1003444	A	77.156
495	5	993896	T	77.444
496	5	1169444	A	79.337
497	5	1176460	A	79.446
498	5	1212860	A	79.52
499	5	1213456	G	79.536
500	5	1208944	A	79.685
501	5	1157722	T	79.72
502	5	1171322	A	79.742
503	5	1212456	T	79.856
504	5	1158834	A	79.857
505	5	1158845	A	79.857
506	5	1192118	T	79.868
507	5	1137109	T	79.869
508	5	1110931	T	81.904
509	5	1111252	T	82.026
510	5	1087006	C	82.061
511	5	1106075	A	82.201
512	5	1110893	A	82.238
513	5	1106997	G	82.258
514	5	1087660	A	82.389
515	5	1162321	T	83.368
516	5	1052229	G	84.771
517	5	1062128	C	84.971
518	5	1041968	G	86.412
519	5	1046600	A	86.642
520	5	1041034	T	86.642
521	6	91348	A	0
522	6	72627	A	0.454
523	6	160730	T	3.299
524	6	122566	C	3.319
525	6	127384	C	3.332
526	6	164394	T	3.518
527	6	157571	T	3.955
528	6	235064	T	5.917
529	6	201381	G	5.921
530	6	257985	T	5.923
531	6	248961	T	5.962
532	6	237460	T	5.975
533	6	231392	C	6.032
534	6	246928	T	6.187
535	6	260503	A	8.869
536	6	280843	A	11.686
537	6	276914	G	11.794
538	6	290298	G	13.549
539	6	307853	C	14.592
540	6	355559	T	15.139
541	6	340650	G	15.153
542	6	362644	G	15.214
543	6	355576	T	15.254
544	6	304289	G	15.501
545	6	320634	T	15.595
546	6	309289	T	15.774
547	6	290022	C	15.887
548	6	293667	T	15.937
549	6	293669	T	15.945
550	6	335333	A	16.714
551	6	369117	T	17.471
552	6	395936	C	18.52
553	6	375669	T	18.732
554	6	394841	G	18.991
555	6	415790	T	19.752
556	6	418800	A	21.168
557	6	432156	G	24.19
558	6	440770	A	24.208
559	6	424950	A	24.222
560	6	502622	A	27.549
561	6	528467	T	28.199
562	6	502730	T	28.235
563	6	502809	G	28.317
564	6	552945	T	29.756
565	6	553193	G	29.851
566	6	551383	A	30.9
567	6	556662	G	31.006
568	6	569238	C	31.175
569	6	571889	C	33.236
570	6	594272	C	33.839
571	6	589382	T	33.94
572	6	596638	T	34.758
573	6	597464	T	34.803
574	6	597174	T	35.047
575	6	629290	A	36.784
576	6	627141	T	36.977
577	6	821261	T	38.012
578	6	670315	T	38.422
579	6	676411	T	38.422
580	6	670312	G	38.425
581	6	809890	G	38.712
582	6	799396	T	38.716
583	6	691352	G	38.717
584	6	803267	A	38.721
585	6	824968	T	39.03
586	6	635058	A	39.49
587	6	825760	T	40.399
588	6	851736	C	41.62
589	6	837249	G	41.624
590	6	895365	A	43.243
591	6	875686	A	44.109
592	6	891242	A	44.113
593	6	875706	A	44.189
594	6	907969	T	47.091
595	6	916493	C	47.547
596	6	915476	A	48.425
597	6	941000	T	48.662
598	6	933224	G	49.512
599	6	937752	G	49.513
600	6	936667	T	49.615
601	6	933785	C	50.185
602	6	922080	A	50.966
603	6	1041887	A	54.79
604	6	1032349	T	54.832
605	6	989526	T	55.157
606	6	1021952	G	55.285
607	6	1088814	T	55.293
608	6	1032213	C	55.344
609	6	1016036	T	55.344
610	6	989530	T	55.405
611	6	971815	T	55.48
612	6	1271024	A	56.284
613	6	974505	T	56.608
614	6	1252260	T	56.676
615	6	1243298	T	57.422
616	6	1222264	A	57.621
617	6	1262355	A	57.636
618	6	1205624	C	57.764
619	6	1205609	G	57.77
620	6	1216342	A	57.787
621	6	1257538	G	57.804
622	6	1251746	G	57.814
623	6	992387	T	57.844
624	6	1205588	G	57.858
625	6	1254049	A	57.867
626	6	1271660	C	59.372
627	6	1274138	T	59.543
628	6	1002288	A	60.313
629	6	1183114	A	61.343
630	6	1290024	A	62.132
631	6	1294057	C	64.873
632	7	95318	G	0
633	7	96019	C	1.461
634	7	122048	T	2.698
635	7	192753	C	3.943
636	7	153780	C	5.252
637	7	254446	G	5.905
638	7	144979	C	6.486
639	7	204514	T	6.68
640	7	184153	T	6.919
641	7	156880	C	7.004
642	7	155915	G	8.297
643	7	254030	C	8.828
644	7	255332	C	9.515
645	7	242054	C	9.716
646	7	280782	A	12.113
647	7	293206	G	12.319
648	7	308841	C	14.312
649	7	309548	A	14.348
650	7	297746	T	15.03
651	7	325711	A	15.16
652	7	342797	A	18.263
653	7	331867	A	18.322
654	7	338821	T	18.373
655	7	375135	G	20.042
656	7	376536	C	20.233
657	7	366504	T	20.726
658	7	373413	T	20.791
659	7	359428	A	20.836
660	7	395564	T	22.992
661	7	384931	G	23.314
662	7	414776	A	23.64
663	7	411610	T	23.658
664	7	392267	A	23.713
665	7	383794	T	23.817
666	7	404243	A	24.096
667	7	455798	G	26.827
668	7	444870	G	26.827
669	7	472293	A	29.128
670	7	574753	A	29.409
671	7	462178	C	29.429
672	7	472294	T	29.433
673	7	510231	G	29.434
674	7	488471	C	29.444
675	7	481716	T	29.457
676	7	478245	T	29.764
677	7	536487	T	29.999
678	7	537066	C	30.005
679	7	462338	G	30.066
680	7	536930	A	30.975
681	7	669823	G	32.117
682	7	634770	C	32.201
683	7	664698	A	32.205
684	7	635335	G	32.21
685	7	664614	T	32.216
686	7	664516	G	32.22
687	7	671968	C	32.232
688	7	680511	C	36.428
689	7	681146	T	37.535
690	7	697232	A	39.782
691	7	689042	A	39.912
692	7	700840	C	39.919
693	7	698955	A	41.171
694	7	713217	G	41.965
695	7	712042	A	42.529
696	7	708377	G	42.553
697	7	711993	T	42.587
698	7	713211	T	42.608
699	7	715183	T	43.331
700	7	747110	T	44.539
701	7	737421	A	44.893
702	7	751537	G	44.895
703	7	759478	T	45.294
704	7	740941	G	45.319
705	7	750340	G	45.325
706	7	739611	A	45.789
707	7	765197	C	46.019
708	7	721926	C	46.324
709	7	752887	G	46.771
710	7	775958	G	47.928
711	7	775666	G	48.024
712	7	804867	C	50.458
713	7	788557	T	50.551
714	7	838627	G	51.719
715	7	827263	T	52.432
716	7	854735	T	53.07
717	7	835871	A	53.095
718	7	848099	T	53.143
719	7	857314	C	53.158
720	7	828174	A	53.242
721	7	830245	A	53.415
722	7	854097	A	53.55
723	7	866428	A	55.591
724	7	886482	C	58.05
725	7	881683	C	58.101
726	7	887618	G	58.616
727	7	881439	C	58.848
728	7	898242	C	59.489
729	7	897052	G	59.789
730	7	908619	T	60.558
731	7	902254	A	61.205
732	7	902256	G	61.757
733	7	918139	T	62.415
734	7	921433	A	65.648
735	7	926707	G	68.733
736	7	940627	C	71.208
737	7	947717	A	72.016
738	7	970377	A	74.395
739	7	987264	G	74.78
740	7	983612	A	74.954
741	7	972465	T	74.973
742	7	954935	G	75.077
743	7	1000611	T	77.763
744	7	996699	A	77.764
745	7	990480	A	77.841
746	7	990593	A	77.891
747	7	1018465	T	77.923
748	7	1040761	T	79.791
749	7	1056465	T	80.574
750	7	1081070	A	81.763
751	7	1079571	G	81.817
752	7	1080543	T	82.16
753	7	1072435	T	82.332
754	7	1070694	C	82.364
755	7	1081042	G	82.526
756	7	1078108	C	82.55
757	7	1082240	T	82.58
758	7	1040747	G	83.266
759	7	1150960	C	83.986
760	7	1152885	C	84.295
761	7	1133655	C	84.745
762	7	1103957	T	85.146
763	7	1125064	A	86.113
764	7	1122381	C	86.279
765	7	1126724	G	86.821
766	7	1154938	C	87.214
767	7	1106557	G	88.152
768	7	1115255	G	88.186
769	7	1106548	A	88.301
770	7	1106561	T	88.309
771	7	1158209	T	91.441
772	7	1192859	A	92.647
773	7	1242815	A	93.66
774	7	1233085	C	93.839
775	7	1229133	G	93.944
776	7	1256654	A	94.566
777	7	1280921	T	94.919
778	7	1287660	A	97.287
779	7	1319523	T	100.186
780	7	1305030	A	100.749
781	7	1324234	A	101.546
782	7	1315754	C	101.865
783	7	1318865	G	102.551
784	7	1301315	G	103.086
785	7	1380343	T	104.419
786	8	62810	A	0
787	8	98055	A	0.183
788	8	99869	G	3.234
789	8	129294	T	4.675
790	8	128384	T	6.554
791	8	125481	A	7.274
792	8	129253	C	7.66
793	8	150033	T	8.712
794	8	196879	A	9.193
795	8	146033	T	10.118
796	8	160703	A	10.13
797	8	151736	T	10.157
798	8	169477	C	10.201
799	8	151207	T	10.454
800	8	166320	A	10.58
801	8	182433	G	12.932
802	8	186895	C	13.515
803	8	238261	T	14.96
804	8	222877	A	15.925
805	8	198344	G	16.049
806	8	226059	T	16.167
807	8	218835	G	16.544
808	8	200558	A	16.906
809	8	242333	T	18.969
810	8	250814	A	19.064
811	8	242330	A	20.184
812	8	252120	G	21.884
813	8	262461	G	24.798
814	8	275187	C	27.993
815	8	318875	G	28.481
816	8	321929	A	28.513
817	8	294698	T	29.049
818	8	347606	A	29.69
819	8	347614	A	29.778
820	8	333858	C	30.026
821	8	355404	T	30.165
822	8	357800	A	30.264
823	8	337806	T	30.296
824	8	347610	A	30.309
825	8	348682	A	30.471
826	8	356446	G	30.945
827	8	329375	C	31.213
828	8	373073	T	32.337
829	8	375997	A	33.872
830	8	378467	T	35.696
831	8	389236	A	38.497
832	8	386607	A	38.606
833	8	393526	G	38.651
834	8	379853	C	38.666
835	8	398723	G	38.704
836	8	424603	A	40.532
837	8	431100	A	40.543
838	8	475335	A	40.552
839	8	431108	A	40.561
840	8	492887	T	40.651
841	8	423380	T	40.681
842	8	415642	A	40.698
843	8	405787	T	40.728
844	8	415676	T	41.031
845	8	503098	T	41.125
846	8	516360	T	42.503
847	8	524541	T	42.681
848	8	572299	A	44.774
849	8	560628	T	44.784
850	8	604614	T	46.385
851	8	602779	A	46.44
852	8	618730	A	48.32
853	8	619138	A	48.449
854	8	638201	C	50.766
855	8	651088	A	52.767
856	8	654470	G	52.816
857	8	641542	A	52.824
858	8	642671	A	52.896
859	8	664561	T	53.867
860	8	663940	A	53.994
861	8	689205	A	55.002
862	8	709502	T	55.014
863	8	725697	A	55.362
864	8	703190	G	55.38
865	8	733441	T	57.216
866	8	765093	A	57.364
867	8	863313	C	58.268
868	8	807244	T	58.307
869	8	803644	C	58.698
870	8	832487	A	58.735
871	8	829812	G	58.755
872	8	786755	G	58.806
873	8	792373	A	58.835
874	8	848669	T	58.855
875	8	788420	C	59.262
876	8	824048	T	59.316
877	8	788441	C	59.382
878	8	837353	G	59.74
879	8	727139	T	60.189
880	8	809072	T	60.596
881	8	898244	A	63.802
882	8	899623	T	64.099
883	8	889258	T	64.104
884	8	889278	G	64.833
885	8	918011	G	66.227
886	8	924008	G	66.564
887	8	924659	A	67.374
888	8	939532	T	67.662
889	8	939533	G	68.31
890	8	941779	T	70.751
891	8	960304	A	72.54
892	8	964987	C	72.932
893	8	973212	T	73.05
894	8	960322	C	73.441
895	8	947944	C	74.182
896	8	954139	G	74.431
897	8	1002321	C	76.091
898	8	1010264	G	76.187
899	8	1024351	A	76.951
900	8	1037537	C	77.54
901	8	1043053	G	77.618
902	8	1055456	A	77.62
903	8	1014708	T	77.642
904	8	1005851	G	78.897
905	8	1064065	A	80.205
906	8	1069088	A	80.624
907	8	1073922	G	83.62
908	8	1102951	A	84.727
909	8	1104331	C	85.52
910	8	1156313	C	85.623
911	8	1102781	A	85.641
912	8	1102761	A	85.727
913	8	1156471	T	86.061
914	8	1169622	A	86.555
915	8	1167430	C	88.08
916	8	1175380	T	91.172
917	8	1179645	T	93.441
918	8	1176457	C	93.46
919	8	1186075	A	95.263
920	8	1208719	G	95.434
921	8	1196781	T	95.641
922	8	1182913	T	95.739
923	8	1183127	G	95.834
924	8	1184075	T	95.836
925	8	1190721	C	95.923
926	8	1200764	T	95.935
927	8	1197395	G	95.936
928	8	1182841	T	96.765
929	8	1214338	A	98.617
930	8	1280580	T	99.967
931	8	1232039	A	101.105
932	8	1245776	A	101.223
933	8	1225959	T	101.283
934	8	1236978	G	101.666
935	8	1358953	G	102.248
936	8	1283867	T	102.267
937	8	1273745	T	102.415
938	8	1252262	C	103.588
939	8	1289852	C	104.52
940	8	1369406	A	105.624
941	8	1369372	A	106.321
942	9	201944	T	0
943	9	160868	A	1.437
944	9	155958	G	1.603
945	9	92353	A	3.208
946	9	140289	G	3.268
947	9	125967	C	3.442
948	9	139836	T	3.929
949	9	139448	C	5.066
950	9	193844	C	6.055
951	9	214423	A	7.911
952	9	340507	C	9.627
953	9	288568	T	10.755
954	9	288891	A	10.764
955	9	272631	A	10.856
956	9	269707	C	11.13
957	9	269713	A	11.558
958	9	372908	A	12.741
959	9	372858	C	12.88
960	9	368415	A	13.228
961	9	356864	A	13.34
962	9	354929	C	13.364
963	9	375856	A	13.49
964	9	345593	T	14.025
965	9	296096	G	14.039
966	9	320584	A	14.042
967	9	325721	T	14.287
968	9	369084	G	14.883
969	9	369210	A	15.094
970	9	384574	T	16.477
971	9	387476	C	16.726
972	9	406043	C	17.738
973	9	463570	T	18.777
974	9	512739	G	18.857
975	9	510734	A	19.04
976	9	477714	T	19.815
977	9	530846	G	20.405
978	9	545498	C	23.826
979	9	550740	A	24.551
980	9	589810	G	24.863
981	9	568664	T	24.885
982	9	565732	T	25.076
983	9	563316	G	25.115
984	9	599655	G	25.163
985	9	589808	T	25.233
986	9	575630	A	25.43
987	9	546222	A	25.449
988	9	553214	A	25.459
989	9	563318	C	25.465
990	9	545174	A	27.004
991	9	625260	C	27.622
992	9	610163	T	27.775
993	9	612483	T	27.938
994	9	607212	A	28.071
995	9	607210	T	28.168
996	9	773035	T	29.484
997	9	789440	C	29.946
998	9	738124	A	30.026
999	9	783285	A	30.134
1000	9	808317	T	30.228
1001	9	698201	A	30.864
1002	9	704262	A	30.866
1003	9	716819	T	30.901
1004	9	716206	A	30.954
1005	9	702694	T	31
1006	9	679781	A	31.947
1007	9	649148	A	31.962
1008	9	663306	C	32.081
1009	9	665148	T	32.582
1010	9	686724	T	32.964
1011	9	688843	C	33.645
1012	9	816092	C	34.469
1013	9	820886	C	35.19
1014	9	861493	A	35.509
1015	9	818056	G	36.026
1016	9	862515	A	36.056
1017	9	853207	C	36.182
1018	9	935141	A	37.52
1019	9	1099464	A	38.562
1020	9	1095189	A	39.233
1021	9	990820	A	39.503
1022	9	993906	T	39.665
1023	9	1063221	C	39.781
1024	9	1075656	T	39.805
1025	9	1101969	A	39.955
1026	9	1064645	G	40.107
1027	9	1040137	G	40.131
1028	9	1107296	A	40.173
1029	9	1020814	G	40.362
1030	9	935874	T	40.544
1031	9	976380	T	40.559
1032	9	957213	C	40.82
1033	9	978852	T	40.878
1034	9	989668	G	41.042
1035	9	971843	C	41.045
1036	9	1005916	T	41.059
1037	9	932752	C	41.458
1038	9	930905	G	41.499
1039	9	902537	A	41.705
1040	9	928532	G	42.464
1041	9	1150310	T	44.79
1042	9	1129679	C	45.158
1043	9	1126737	A	45.276
1044	9	1143556	A	45.906
1045	9	1145171	A	46.004
1046	9	1156885	T	48.417
1047	9	1162683	A	48.844
1048	9	1158818	T	48.874
1049	9	1156801	C	48.915
1050	9	1165219	T	51.793
1051	9	1200352	A	54.572
1052	9	1200356	G	54.606
1053	9	1214206	T	54.685
1054	9	1267073	A	54.781
1055	9	1237608	C	54.8
1056	9	1270648	T	54.938
1057	9	1170677	A	54.955
1058	9	1243559	T	54.956
1059	9	1287477	G	57.679
1060	9	1275171	C	57.8
1061	9	1272891	A	58.08
1062	9	1301572	C	60.538
1063	9	1308630	A	63.037
1064	9	1310081	G	63.127
1065	9	1308036	T	63.129
1066	9	1306227	A	63.207
1067	9	1316244	A	65.335
1068	9	1315598	C	65.418
1069	9	1345021	T	68.286
1070	9	1357862	A	68.451
1071	9	1355747	C	68.507
1072	9	1375399	A	71.022
1073	9	1427725	G	72.79
1074	9	1408094	T	72.791
1075	9	1405306	G	73.563
1076	9	1418295	T	73.572
1077	9	1431531	C	73.726
1078	9	1434822	G	76.195
1079	10	72500	A	0
1080	10	175674	T	1.405
1081	10	163666	A	2.002
1082	10	147520	T	2.349
1083	10	155543	A	2.412
1084	10	155567	A	2.6
1085	10	146333	A	2.649
1086	10	122774	A	2.691
1087	10	128418	A	3.139
1088	10	152974	G	3.513
1089	10	171938	T	3.686
1090	10	177515	T	6.044
1091	10	177798	C	6.314
1092	10	188537	C	7.444
1093	10	191890	C	9.148
1094	10	238086	T	9.596
1095	10	244738	A	12.074
1096	10	245899	C	12.683
1097	10	246766	A	15.251
1098	10	247039	G	15.375
1099	10	251012	C	18.686
1100	10	261562	A	19.558
1101	10	259156	G	20.065
1102	10	262928	T	20.429
1103	10	265246	C	22.482
1104	10	274280	G	22.863
1105	10	282007	A	23.276
1106	10	265105	T	23.892
1107	10	265083	G	24.001
1108	10	285798	G	25.435
1109	10	288812	A	25.458
1110	10	291126	T	26.411
1111	10	314860	T	27.688
1112	10	359996	C	30.689
1113	10	337845	G	31.763
1114	10	372195	A	32.214
1115	10	371113	C	33.643
1116	10	373351	A	35.01
1117	10	377389	A	35.047
1118	10	385408	G	36.967
1119	10	391358	T	37.974
1120	10	387446	C	37.994
1121	10	385725	A	39.055
1122	10	398551	A	40.248
1123	10	401492	T	40.505
1124	10	424406	T	42.467
1125	10	422430	A	43.099
1126	10	416916	C	43.276
1127	10	424408	T	43.514
1128	10	412909	T	44.503
1129	10	469381	A	45.772
1130	10	478291	T	45.778
1131	10	461525	T	45.831
1132	10	517928	C	48.25
1133	10	509343	A	48.445
1134	10	560853	G	50.212
1135	10	544801	T	51.017
1136	10	680130	G	51.071
1137	10	661199	C	51.072
1138	10	557657	T	51.203
1139	10	709986	T	53.221
1140	10	707750	C	53.839
1141	10	707754	G	53.876
1142	10	709408	A	53.887
1143	10	709241	G	53.968
1144	10	700282	A	54.816
1145	10	758630	A	55.384
1146	10	758485	T	55.51
1147	10	736707	A	56.051
1148	10	748202	T	56.88
1149	10	740167	G	57.118
1150	10	771211	A	57.671
1151	10	782224	A	58.21
1152	10	790840	T	58.946
1153	10	787392	T	58.958
1154	10	841297	A	59.342
1155	10	854310	C	59.434
1156	10	800752	C	59.747
1157	10	917446	T	62.301
1158	10	880017	T	62.868
1159	10	903955	C	63.031
1160	10	893528	C	63.222
1161	10	877830	T	63.633
1162	10	931836	A	64.44
1163	10	1044131	T	65.535
1164	10	1084711	T	66.374
1165	10	1083842	T	66.416
1166	10	942701	A	66.73
1167	10	992490	G	66.929
1168	10	953040	A	66.956
1169	10	1045779	A	67.051
1170	10	1033883	T	67.115
1171	10	948374	A	67.206
1172	10	1038410	C	67.208
1173	10	1024550	G	68.133
1174	10	1047084	T	68.836
1175	10	1069318	A	69.343
1176	10	1060932	A	69.361
1177	10	1060934	A	69.363
1178	10	1056472	C	69.364
1179	10	1048896	T	69.568
1180	10	1035521	T	69.944
1181	10	1048752	A	70.578
1182	10	1093889	A	72.068
1183	10	1098832	C	74.672
1184	10	1097532	A	75.582
1185	10	1100385	A	76.46
1186	10	1125204	T	77.264
1187	10	1102136	C	78.189
1188	10	1113959	C	79.114
1189	10	1126676	T	79.753
1190	10	1106014	A	80.247
1191	10	1106018	A	80.535
1192	10	1129640	C	81.1
1193	10	1129807	C	81.586
1194	10	1142474	A	82.844
1195	10	1162317	T	84.106
1196	10	1147739	T	84.175
1197	10	1170972	G	84.573
1198	10	1200637	A	84.575
1199	10	1138019	G	85.547
1200	10	1204293	T	86.41
1201	10	1204702	G	86.993
1202	10	1216647	A	87.741
1203	10	1223877	A	89.605
1204	10	1259230	G	91.309
1205	10	1261922	C	92.034
1206	10	1266567	C	92.165
1207	10	1268095	G	92.243
1208	10	1259204	T	92.536
1209	10	1259222	A	93.637
1210	10	1291726	T	94.471
1211	10	1293693	G	94.655
1212	10	1292057	A	94.982
1213	10	1335139	C	99.531
1214	10	1404646	G	99.858
1215	10	1353772	A	99.909
1216	10	1390521	T	99.993
1217	10	1380677	A	100.007
1218	10	1433514	C	100.008
1219	10	1315652	T	100.132
1220	10	1328627	C	100.327
1221	10	1382428	T	100.345
1222	10	1391040	T	100.413
1223	10	1311831	C	100.927
1224	10	1331466	C	101.021
1225	10	1304909	G	101.467
1226	10	1301021	T	101.806
1227	10	1359231	T	102.471
1228	10	1458058	T	103.744
1229	10	1473399	T	104.181
1230	10	1523831	A	106.949
1231	10	1522052	A	107.014
1232	10	1491035	A	107.097
1233	10	1524962	G	107.128
1234	10	1533117	A	107.134
1235	10	1533209	G	107.171
1236	10	1533166	A	107.323
1237	11	118450	A	0
1238	11	340144	T	0.876
1239	11	394398	C	2.088
1240	11	410357	T	3.561
1241	11	397160	A	3.67
1242	11	405169	A	3.697
1243	11	409099	A	3.829
1244	11	436125	C	5.991
1245	11	446279	T	8.152
1246	11	442706	C	8.664
1247	11	561175	T	12.165
1248	11	528149	G	12.573
1249	11	513214	T	12.763
1250	11	520865	G	12.802
1251	11	496675	G	13.004
1252	11	507067	G	13.048
1253	11	462008	T	13.063
1254	11	476522	T	13.257
1255	11	479595	T	13.312
1256	11	476520	T	14.351
1257	11	584162	G	18.743
1258	11	586875	C	18.757
1259	11	584144	A	18.927
1260	11	619807	T	21.923
1261	11	646108	T	24.941
1262	11	673356	A	26.08
1263	11	685783	A	29.796
1264	11	694933	A	30.031
1265	11	707465	T	31.816
1266	11	744100	A	32.728
1267	11	757328	G	33.892
1268	11	754521	T	34.035
1269	11	734378	A	34.042
1270	11	728460	G	34.536
1271	11	728420	C	34.549
1272	11	724764	A	34.556
1273	11	724759	G	34.634
1274	11	721435	A	34.706
1275	11	688614	T	34.96
1276	11	779293	C	37.853
1277	11	780879	C	38.167
1278	11	828994	T	39.964
1279	11	925568	G	39.977
1280	11	877734	A	40.098
1281	11	905899	T	40.151
1282	11	935368	C	42.245
1283	11	952042	T	43.642
1284	11	947031	A	43.778
1285	11	963621	A	47.423
1286	11	960997	A	48.449
1287	11	968081	A	48.552
1288	11	976434	A	48.603
1289	11	976498	T	48.667
1290	11	976494	T	48.702
1291	11	983134	T	50.787
1292	11	986351	T	53.411
1293	11	1027077	G	58.263
1294	11	1008002	G	58.37
1295	11	1049117	T	58.412
1296	11	1019514	A	58.547
1297	11	999749	T	59.363
1298	11	1079654	T	60.629
1299	11	1079687	G	60.758
1300	11	1082248	C	61.019
1301	11	1113656	T	62.424
1302	11	1097057	C	62.427
1303	11	1096087	C	62.592
1304	11	1099292	T	62.593
1305	11	1110408	T	62.781
1306	11	1147091	G	67.584
1307	11	1129231	T	67.599
1308	11	1149728	G	67.997
1309	11	1125850	G	68.014
1310	11	1122936	C	68.157
1311	11	1123248	T	69.011
1312	11	1162537	T	69.549
1313	11	1178734	G	71.471
1314	11	1175895	G	71.667
1315	11	1174639	T	72.703
1316	11	1255197	A	73.061
1317	11	1275658	T	73.117
1318	11	1261740	T	73.178
1319	11	1281703	A	73.182
1320	11	1232857	T	73.366
1321	11	1216150	T	73.395
1322	11	1200951	T	73.415
1323	11	1245988	A	73.49
1324	11	1310791	T	74.537
1325	11	1200310	T	74.653
1326	11	1355522	T	75.589
1327	11	1310795	T	75.644
1328	11	1291770	A	75.67
1329	11	1436580	C	76.675
1330	11	1407902	T	76.956
1331	11	1408757	A	76.977
1332	11	1454765	G	77.528
1333	11	1450195	T	77.533
1334	11	1445848	T	77.57
1335	11	1450199	T	77.589
1336	11	1426560	T	77.693
1337	11	1478038	A	77.716
1338	11	1499706	A	79.901
1339	11	1515828	T	79.942
1340	11	1504128	C	79.949
1341	11	1519630	T	80.099
1342	11	1636636	T	82.073
1343	11	1637198	T	82.352
1344	11	1556114	T	82.376
1345	11	1568903	C	82.379
1346	11	1593161	T	82.813
1347	11	1675699	A	84.289
1348	11	1657691	G	84.417
1349	11	1665356	A	84.45
1350	11	1712213	T	85.798
1351	11	1712219	G	85.859
1352	11	1722904	T	86.061
1353	11	1700634	A	86.143
1354	11	1727490	G	87.809
1355	11	1737669	G	88.382
1356	11	1741994	T	89.739
1357	11	1743304	T	90.239
1358	11	1746325	A	90.636
1359	11	1740121	T	90.639
1360	11	1747735	A	90.928
1361	11	1763272	G	91.986
1362	11	1763206	G	92.294
1363	11	1748614	G	92.604
1364	11	1766724	G	93.713
1365	11	1841810	C	95.58
1366	11	1776214	G	96.083
1367	11	1804267	T	96.158
1368	11	1814050	C	96.238
1369	11	1838539	C	96.25
1370	11	1843391	T	96.258
1371	11	1814894	C	96.331
1372	11	1867751	A	99.043
1373	11	1878422	A	99.15
1374	11	1872779	G	99.233
1375	11	1880573	T	99.367
1376	11	2003687	A	101.079
1377	11	1985535	C	101.188
1378	11	2003009	C	101.348
1379	11	1913587	G	101.384
1380	11	1907838	T	101.761
1381	11	1912801	A	101.765
1382	11	1887740	T	101.872
1383	12	114646	G	0
1384	12	113440	T	0.006
1385	12	102385	G	0.058
1386	12	102795	G	0.2
1387	12	126290	A	0.202
1388	12	57386	T	0.233
1389	12	134694	C	1.719
1390	12	182254	G	4.101
1391	12	195935	A	5.856
1392	12	149179	T	5.856
1393	12	156512	T	5.858
1394	12	176072	C	5.89
1395	12	197740	A	5.892
1396	12	215153	A	5.894
1397	12	141992	T	5.928
1398	12	175727	C	5.978
1399	12	176080	T	6.293
1400	12	219000	T	8.852
1401	12	225267	G	11.864
1402	12	238671	A	11.963
1403	12	227512	G	12.878
1404	12	238073	T	13.269
1405	12	270247	T	14.337
1406	12	270610	T	14.343
1407	12	266343	C	16.823
1408	12	347807	C	17.986
1409	12	292719	T	18.167
1410	12	323806	A	18.183
1411	12	313805	T	18.225
1412	12	352985	T	19.386
1413	12	360775	A	19.819
1414	12	1042394	A	24.484
1415	12	1069334	C	24.543
1416	12	1084252	A	24.545
1417	12	1045092	T	24.564
1418	12	1016227	G	24.622
1419	12	800661	C	25.749
1420	12	839740	A	25.819
1421	12	892467	G	25.877
1422	12	835322	A	25.889
1423	12	940876	T	25.904
1424	12	991865	A	26.13
1425	12	849529	A	26.155
1426	12	868728	A	26.226
1427	12	980434	A	26.231
1428	12	848079	A	26.781
1429	12	764156	G	27.312
1430	12	967907	T	27.642
1431	12	370582	G	28.414
1432	12	722310	G	28.938
1433	12	381954	A	30.111
1434	12	716277	G	31.991
1435	12	678490	T	32.242
1436	12	689071	G	32.277
1437	12	692085	G	32.323
1438	12	702964	A	32.448
1439	12	701956	C	33.147
1440	12	648421	C	34.192
1441	12	649853	G	34.504
1442	12	649075	T	34.778
1443	12	650545	A	34.819
1444	12	603509	T	36.868
1445	12	603531	A	37.032
1446	12	603516	T	37.034
1447	12	609035	G	37.045
1448	12	633787	A	37.046
1449	12	581669	C	39.458
1450	12	564653	T	39.514
1451	12	596974	G	39.521
1452	12	398387	C	43.321
1453	12	554958	T	44.413
1454	12	554902	T	45.212
1455	12	543924	C	46.428
1456	12	545883	A	46.552
1457	12	462548	T	47.779
1458	12	497254	A	48.257
1459	12	472011	A	48.46
1460	12	486786	G	48.655
1461	12	454697	G	49.306
1462	12	427850	C	49.367
1463	12	430447	G	49.621
1464	12	519452	C	51.01
1465	12	557072	C	51.417
1466	12	1198620	G	0
1467	12	1208250	T	2.858
1468	12	1157524	T	2.858
1469	12	1186397	A	2.862
1470	12	1253652	A	2.92
1471	12	1162985	A	3.097
1472	12	1199327	A	3.328
1473	12	1185892	T	3.447
1474	12	1192143	A	3.448
1475	12	1217101	A	3.455
1476	12	1139271	G	3.457
1477	12	1192242	A	3.458
1478	12	1265770	A	7.007
1479	12	1266286	T	8.475
1480	12	1291502	C	0
1481	12	1329586	C	3.225
1482	12	1312102	A	3.88
1483	12	1312003	C	3.898
1484	12	1388791	G	4.664
1485	12	1364278	A	6.308
1486	12	1376939	A	6.323
1487	12	1364269	A	6.345
1488	12	1378724	G	7.418
1489	12	1397222	C	9.208
1490	12	1393376	T	9.279
1491	12	1393424	T	9.29
1492	12	1408357	C	11.837
1493	12	1912285	G	16.851
1494	12	1909285	A	16.934
1495	12	1907792	A	16.948
1496	12	1898577	T	16.963
1497	12	1945452	C	16.994
1498	12	1924646	T	17.011
1499	12	1915713	A	17.081
1500	12	1958092	T	17.465
1501	12	1956720	T	17.554
1502	12	1914556	A	17.896
1503	12	1861309	T	18.67
1504	12	1857509	A	19.421
1505	12	1854900	T	19.599
1506	12	1563859	C	20.341
1507	12	1546804	T	21.319
1508	12	1514237	G	21.548
1509	12	1732770	A	21.673
1510	12	1469835	A	21.72
1511	12	1818939	G	21.763
1512	12	1478977	C	21.793
1513	12	1597258	C	21.796
1514	12	1459081	T	21.796
1515	12	1732825	G	21.797
1516	12	1606622	T	21.803
1517	12	1681939	A	21.806
1518	12	1597270	C	21.806
1519	12	1732830	T	21.834
1520	12	1749231	C	21.836
1521	12	1818661	A	21.837
1522	12	1463702	T	21.837
1523	12	1846858	T	21.84
1524	12	1597306	C	21.842
1525	12	1450759	C	21.844
1526	12	1597583	G	21.853
1527	12	1475293	C	21.867
1528	12	1858544	G	22.899
1529	12	1437534	A	23.699
1530	12	1437374	C	23.721
1531	12	1418944	T	24.638
1532	12	1414828	T	25.392
1533	12	1414734	C	25.514
1534	12	1965721	T	28.103
1535	12	1960922	A	28.331
1536	12	2017762	C	29.992
1537	12	2017054	T	30.307
1538	12	1990335	C	30.343
1539	12	2013546	G	30.372
1540	12	1991613	G	30.526
1541	12	1987143	A	31.723
1542	12	2022480	A	33.336
1543	12	2042878	T	34.005
1544	12	2058339	G	36.403
1545	12	2038580	T	36.493
1546	12	2055408	A	37.272
1547	12	2062251	A	37.371
1548	12	2079700	A	38.482
1549	12	2078023	T	38.604
1550	12	2050179	G	39.717
1551	12	2082082	G	41.451
1552	12	2091765	G	44.417
1553	12	2105800	T	47.406
1554	12	2105943	A	47.416
1555	12	2127478	A	50.511
1556	12	2121601	A	51.373
1557	12	2129733	A	53.176
1558	13	1052680	A	0
1559	13	1279005	A	1.807
1560	13	1097712	A	5.213
1561	13	1142116	G	5.329
1562	13	1169042	C	5.367
1563	13	1155025	T	5.501
1564	13	1185055	T	6.721
1565	13	512921	A	19.521
1566	13	555003	T	19.527
1567	13	600477	T	20.03
1568	13	600479	T	20.084
1569	13	597793	A	20.408
1570	13	623595	G	21.775
1571	13	961078	G	23.17
1572	13	953564	A	24.817
1573	13	958469	G	24.876
1574	13	917035	C	26.438
1575	13	725828	C	27.53
1576	13	784556	G	27.801
1577	13	786184	G	27.814
1578	13	792166	T	27.829
1579	13	808468	A	27.845
1580	13	806853	T	27.849
1581	13	790831	C	27.952
1582	13	882814	C	28.619
1583	13	773466	G	28.983
1584	13	727915	C	29.106
1585	13	676837	G	29.832
1586	13	631908	C	30.155
1587	13	928088	G	31.101
1588	13	962196	C	32.352
1589	13	983837	T	33.873
1590	13	421965	T	40.665
1591	13	388135	T	43.292
1592	13	361021	T	46.224
1593	13	380913	A	46.268
1594	13	337136	T	49.081
1595	13	343795	G	49.132
1596	13	348261	T	49.184
1597	13	256193	A	51.736
1598	13	292286	A	51.749
1599	13	254270	A	51.835
1600	13	226901	T	51.837
1601	13	268281	T	51.918
1602	13	219090	C	54.631
1603	13	210685	C	57.53
1604	13	212092	T	57.666
1605	13	207685	C	60.328
1606	13	198681	T	62.587
1607	13	73147	A	71.349
1608	13	70408	T	71.738
1609	13	160158	C	71.827
1610	13	73058	T	72.264
1611	13	128882	T	73.597
1612	13	149978	T	73.61
1613	13	135351	C	74.099
1614	13	2214577	T	154.106
1615	13	2197576	T	154.216
1616	13	2206515	T	154.252
1617	13	2376897	A	154.272
1618	13	2358604	T	154.275
1619	13	2370878	A	154.314
1620	13	2415980	T	154.335
1621	13	2317831	A	154.337
1622	13	2390910	A	154.348
1623	13	2369494	C	154.371
1624	13	2410243	T	154.4
1625	13	2260309	A	156.48
1626	13	2260331	A	156.483
1627	13	2260310	A	156.483
1628	13	2254613	A	156.507
1629	13	2198792	C	158.207
1630	13	2206391	T	158.232
1631	13	2180912	T	161.112
1632	13	2187425	T	161.128
1633	13	2131398	A	163.738
1634	13	2158288	C	164.105
1635	13	2173511	C	164.148
1636	13	2143334	A	165.057
1637	13	2080359	A	166.74
1638	13	2081856	T	166.801
1639	13	2078704	T	169.625
1640	13	2065091	A	172.504
1641	13	2032363	T	172.598
1642	13	2044779	A	172.634
1643	13	1997524	A	174.617
1644	13	1998753	T	175.359
1645	13	2022971	C	175.525
1646	14	44008	T	0
1647	14	128874	A	1.843
1648	14	65672	G	2.888
1649	14	34724	G	2.989
1650	14	45848	C	3.011
1651	14	67099	T	3.013
1652	14	46364	G	3.225
1653	14	64015	T	3.342
1654	14	125917	G	4.506
1655	14	156179	T	4.527
1656	14	110767	C	5.251
1657	14	153538	C	5.261
1658	14	143360	A	5.342
1659	14	153008	A	5.344
1660	14	84537	T	5.421
1661	14	161104	T	7.206
1662	14	229287	T	7.424
1663	14	313916	G	7.749
1664	14	295261	PM2	8.17
1665	14	267906	T	8.526
1666	14	300638	G	8.595
1667	14	174323	T	8.598
1668	14	267902	T	8.601
1669	14	313833	A	8.621
1670	14	174327	T	8.627
1671	14	310322	T	8.659
1672	14	233904	A	8.665
1673	14	210990	A	8.676
1674	14	308565	T	8.729
1675	14	308353	G	8.762
1676	14	210994	A	9.048
1677	14	325325	G	11.675
1678	14	325101	C	12.965
1679	14	355244	A	14.701
1680	14	350335	T	14.706
1681	14	374596	A	14.71
1682	14	354420	A	14.768
1683	14	364966	A	14.864
1684	14	378869	C	16.202
1685	14	377103	C	17.765
1686	14	406995	T	19.612
1687	14	402000	T	20.017
1688	14	480131	C	22.064
1689	14	454391	T	22.378
1690	14	460881	A	22.967
1691	14	469780	G	22.971
1692	14	519035	G	23.001
1693	14	421792	G	23.013
1694	14	466486	G	23.017
1695	14	496855	G	23.048
1696	14	532905	C	23.111
1697	14	431464	A	23.127
1698	14	496495	G	23.139
1699	14	412366	G	23.202
1700	14	455462	G	23.478
1701	14	558199	T	24.641
1702	14	562603	G	25.452
1703	14	559241	C	25.535
1704	14	542175	A	25.706
1705	14	437936	A	26.148
1706	14	583379	A	26.76
1707	14	589186	G	28.145
1708	14	578072	A	28.388
1709	14	589001	G	28.446
1710	14	624906	T	29.8
1711	14	621412	G	30.677
1712	14	621392	C	30.763
1713	14	609858	A	30.772
1714	14	606244	T	30.937
1715	14	649407	A	35.54
1716	14	639327	A	35.764
1717	14	741947	T	38.275
1718	14	739685	C	38.648
1719	14	813699	T	39.662
1720	14	750175	T	39.859
1721	14	802858	G	40.509
1722	14	800372	T	40.72
1723	14	801885	G	40.943
1724	14	857192	T	41.092
1725	14	859087	C	41.098
1726	14	875699	T	41.243
1727	14	883685	T	43.975
1728	14	883680	T	44.01
1729	14	887750	A	44.166
1730	14	883682	C	44.287
1731	14	887780	A	44.898
1732	14	899748	C	46.201
1733	14	899790	T	47.254
1734	14	898261	C	47.271
1735	14	899791	T	47.347
1736	14	901064	A	48.296
1737	14	913143	T	50.3
1738	14	912389	G	50.85
1739	14	928179	T	51.015
1740	14	912303	G	51.128
1741	14	912330	C	51.146
1742	14	918262	A	51.726
1743	14	964092	C	53.663
1744	14	951023	T	53.727
1745	14	988078	G	55.427
1746	14	1127708	A	57.271
1747	14	1097744	A	57.658
1748	14	1084641	A	57.715
1749	14	1073633	T	58.513
1750	14	1094838	T	58.632
1751	14	1005113	C	58.984
1752	14	996046	G	59.004
1753	14	1034851	C	59.377
1754	14	1035792	T	59.567
1755	14	1020613	A	59.831
1756	14	996042	T	59.908
1757	14	1107731	T	61.221
1758	14	1108370	C	61.349
1759	14	996022	A	62.798
1760	14	1132464	A	63.253
1761	14	1153493	T	64.347
1762	14	1164276	G	64.496
1763	14	1153491	T	65.075
1764	14	1175141	G	65.469
1765	14	1181464	T	65.626
1766	14	1178950	A	66.195
1767	14	1190925	C	66.272
1768	14	1228367	A	67.638
1769	14	1267875	A	68.155
1770	14	1262278	T	68.379
1771	14	1296123	G	68.48
1772	14	1266761	A	68.606
1773	14	1313114	A	70.487
1774	14	1327442	A	72.026
1775	14	1329265	T	74.012
1776	14	1381813	C	78.298
1777	14	1346891	T	79.25
1778	14	1381374	T	79.859
1779	14	1381338	T	80.121
1780	14	1398042	T	81.987
1781	14	1332283	A	83.133
1782	14	1401180	T	83.444
1783	14	1474505	T	84.107
1784	14	1457513	C	84.396
1785	14	1465598	A	84.753
1786	14	1499901	A	85.053
1787	14	1494843	C	85.236
1788	14	1544196	C	85.38
1789	14	1502281	C	85.57
1790	14	1390542	C	87.622
1791	14	1560174	C	88.258
1792	14	1559777	A	88.551
1793	14	1560173	T	88.623
1794	14	1572314	C	89.488
1795	14	1628077	T	90.113
1796	14	1639493	T	90.688
1797	14	1600090	T	91.072
1798	14	1640148	T	91.758
1799	14	1600087	A	91.93
1800	14	1672109	A	92.282
1801	14	1669966	T	93.249
1802	14	1677707	A	94.003
1803	14	1686580	A	94.159
1804	14	1694073	C	95.535
1805	14	1687507	C	96.137
1806	14	1809362	C	99.034
1807	14	1833845	A	99.094
1808	14	1739524	G	99.271
1809	14	1710253	A	99.356
1810	14	1734918	A	99.82
1811	14	1832607	A	100.357
1812	14	1882378	A	101.303
1813	14	1860890	T	102.36
1814	14	1865679	C	102.485
1815	14	1884877	A	105.424
1816	14	1886678	G	105.476
1817	14	1923267	T	108.112
1818	14	1889674	A	108.137
1819	14	1890715	G	108.145
1820	14	1911542	T	108.209
1821	14	1911333	A	108.236
1822	14	1904232	T	109.341
1823	14	1965133	T	111.095
1824	14	1979979	T	111.11
1825	14	1990395	T	111.11
1826	14	2014279	A	112.595
1827	14	2001567	G	113.19
1828	14	2051184	T	113.78
1829	14	2000162	T	113.784
1830	14	2017382	A	113.846
1831	14	2005260	G	113.861
1832	14	2001758	A	114.99
1833	14	2060776	G	116.515
1834	14	2104732	T	116.531
1835	14	2110589	T	116.613
1836	14	2063065	C	116.68
1837	14	2069627	G	117.586
1838	14	2122919	G	118.299
1839	14	2130891	C	118.735
1840	14	2123416	A	118.925
1841	14	2180623	A	121.272
1842	14	2151547	T	121.328
1843	14	2205873	T	123.612
1844	14	2229173	A	123.691
1845	14	2214853	A	123.702
1846	14	2226820	C	124.223
1847	14	2228409	T	124.51
1848	14	2240264	A	124.958
1849	14	2274690	T	125.299
1850	14	2268700	G	125.578
1851	14	2281114	A	126.311
1852	14	2355747	A	128.812
1853	14	2342451	A	129.004
1854	14	2294223	T	129.139
1855	14	2383495	A	129.998
1856	14	2420468	T	130.326
1857	14	2427206	A	130.802
1858	14	2437083	C	130.93
1859	14	2499205	T	132.865
1860	14	2486314	A	133.059
1861	14	2481070	G	133.065
1862	14	2491827	C	133.629
1863	14	2508357	A	134.623
1864	14	2511318	T	136.982
1865	14	2511332	A	137.085
1866	14	2536485	A	140.491
1867	14	2590573	A	142.262
1868	14	2543470	T	142.362
1869	14	2582427	A	142.531
1870	14	2540793	A	143.06
1871	14	2684887	A	143.45
1872	14	2669794	T	144.188
1873	14	2647634	A	144.545
1874	14	2713016	G	146.116
1875	14	2711018	A	147.624
1876	14	2722982	T	148.027
1877	14	2741479	A	148.113
1878	14	2748787	G	148.983
1879	14	2760175	A	151.425
1880	14	2764493	A	151.539
1881	14	2755887	T	152.237
1882	14	2755046	A	152.413
1883	14	2752846	T	153.392
1884	14	2779997	T	155.441
1885	14	2782998	T	155.594
1886	14	2819445	T	158.226
1887	14	2837027	A	160.85
1888	14	2842072	A	161.021
1889	14	2840857	A	161.241
1890	14	2840085	T	161.256
1891	14	2831767	A	162.07
1892	14	2831775	A	162.289
1893	14	2838403	T	162.289
1894	14	2881611	T	163.369
1895	14	2884512	C	166.793
1896	14	2950344	A	169.834
1897	14	3254381	A	170.492
1898	14	3208730	A	171.182
1899	14	2938445	T	171.736
1900	14	2889352	G	172.28
1901	14	2915700	G	172.668
1902	14	2886805	A	172.737
1903	14	2905786	T	172.75
1904	14	2897127	C	172.756
1905	14	2907323	G	172.939
1906	14	2923697	T	172.959
1907	14	2980702	A	174.716
1908	14	3017025	T	175.409
1909	14	2982005	T	175.464
1910	14	3051519	A	175.487
1911	14	3149173	A	175.499
1912	14	2970366	A	175.584
1913	14	3049940	T	175.701
1914	14	3058502	T	175.751
1915	14	3003306	G	175.776
1916	14	2953417	T	175.79
1917	14	3027091	A	176.871
1918	14	3118977	T	178.695

## Sheet: S7
Table S7. Genotypes of major drug resistance markers, pm2/3 and pfmdr1 copy numbers, and KEL1/PLA1/PfPailin lineage for the RF7 × NF54 parental lines, progeny and genetically-edited clones.
Haplotype group	Parasite origin	Selected by drug*	No. of lines	k13	pfcrt	pfmdr1	dhfr	dhps	abci3	pm2	exo-1	arps10	aat1	pm2/3 copy WGS	pm2/3 copy qPCR	pfmdr1 copy	KEL1/PLA1/PfPailin	Parasite ID(s)
HapN.1	RF7 parent	-	2	C580Y	Dd2+M343L	Y184F	N51I, C59R, S108N, I164L	K540N, A581G	K1973N, S2106C, S2227G	Q442H	E415G, K614N	V127M, D128H	S258L, F313S	3	2.91982	1	Y	RF7Parent	RF7k13 C580Y + 3x pm2/3
HapN.2	RF7 parent	-	1	C580Y	Dd2+M343L	Y184F	N51I, C59R, S108N, I164L	K540N, A581G	K1973N, S2106C, S2227G	Q442H	E415G, K614N	V127M, D128H	S258L, F313S	1	1	1	-	RF7k13 C580Y + 1x pm2/3
HapN.1edited	-	-	1	WT	Dd2+M343L	Y184F	N51I, C59R, S108N, I164L	K540N, A581G	K1973N, S2106C, S2227G	Q442H	E415G, K614N	V127M, D128H	S258L, F313S	-	3	1	-	RF7k13 WT + 3x pm2/3
HapN.2edited	-	-	1	WT	Dd2+M343L	Y184F	N51I, C59R, S108N, I164L	K540N, A581G	K1973N, S2106C, S2227G	Q442H	E415G, K614N	V127M, D128H	S258L, F313S	-	1	1	-	RF7k13 WT + 1x pm2/3
HapA	NF54 parent/ selfed progeny	-	3	WT	WT	WT	WT	WT	WT	WT	WT	WT	WT	1	1.00007	1	-	NF54Parent	HapACL1	HapACL2
HapB.1	progeny	-	4	C580Y	WT	WT	WT	K540N, A581G	K1973N, S2106C, S2227G	Q442H	E415G, K614N	WT	WT	2.79743	2.78587	1	Y	HapB.1CL1	HapB.1CL2	HapB.1CL3
HapB.2	progeny	-	1	C580Y	WT	WT	WT	K540N, A581G	K1973N, S2106C, S2227G	Q442H	E415G, K614N	WT	WT	2	1.75182	1	Y	HapB.2CL4
HapC	progeny	-	5	C580Y	WT	Y184F	WT	K540N, A581G	WT	WT	E415G, K614N	WT	WT	1	0.980231	1	-	HapCCL1	HapCCL2	HapCCL3	HapCCL4	HapCCL5
HapD	progeny	-	2	C580Y	WT	Y184F	N51I, C59R, S108N, I164L	K540N, A581G	WT	WT	E415G, K614N	WT	WT	1	0.920378	1	-	HapDCL1	HapDCL2 / HapDpfcrt 3D7
†HapDedited	-	-	1	C580Y	Dd2+M343L	Y184F	N51I, C59R, S108N, I164L	K540N, A581G	WT	WT	E415G, K614N	WT	WT	-	1	1	-	HapDpfcrt Dd2+M343L
HapE	progeny	-	3	C580Y	WT	WT	N51I, C59R, S108N, I164L	WT	WT	Q442H	E415G, K614N	WT	S258L, F313S	2.76159	2.75802	1	Y	HapECL1	HapECL2	HapECL3
HapF	progeny	-	1	C580Y	WT	WT	N51I, C59R, S108N, I164L	K540N, A581G	WT	Q442H	E415G, K614N	WT	S258L, F313S	2.61317	2.78861	1	Y	HapFCL1
HapG	progeny	-	1	C580Y	WT	WT	N51I, C59R, S108N, I164L	WT	K1973N, S2106C, S2227G	WT	WT	WT	S258L, F313S	1	0.912376	1	-	HapGCL1
HapH	progeny	-	1	WT	WT	WT	N51I, C59R, S108N, I164L	WT	K1973N, S2106C, S2227G	Q442H	WT	WT	WT	2.44037	2.69087	1	-	HapHCL1
HapI	progeny	-/PYM	1	WT	WT	WT	N51I, C59R, S108N, I164L	WT	WT	Q442H	WT	WT	S258L, F313S	2.69297	2.4658	1	-	HapICL1
HapJ	progeny	-/PYM	3	WT	WT	WT	N51I, C59R, S108N, I164L	WT	WT	Q442H	E415G, K614N	WT	WT	2.66309	2.81033	1	-	HapJCL1	HapJCL2	HapJCL3
HapK	progeny	-	1	WT	WT	WT	WT	WT	K1973N, S2106C, S2227G	Q442H	E415G, K614N	WT	WT	1.89829	1.9298	1	-	HapKCL1
HapL	progeny	-	1	WT	WT	WT	WT	WT	WT	WT	WT	WT	S258L, F313S	1	0.94488	1	-	HapLCL1
HapM	progeny	-	1	C580Y	WT	Y184F	WT	WT	K1973N, S2106C, S2227G	WT	E415G, K614N	WT	S258L, F313S	1	0.979796	1	-	HapMCL1
HapO	progeny	mdCQ	1	C580Y	Dd2+M343L	Y184F	WT	WT	WT	WT	E415G, K614N	WT	S258L, F313S	1	1.0253	1	-	HapOCL1
HapP	progeny	mdCQ	1	C580Y	Dd2+M343L	Y184F	N51I, C59R, S108N, I164L	K540N, A581G	WT	WT	E415G, K614N	WT	S258L, F313S	1	0.984901	1	-	HapPCL1
HapQ	progeny	PPQ	1	C580Y	Dd2+M343L	WT	WT	WT	WT	Q442H	E415G, K614N	V127M, D128H	S258L, F313S	2.89788	3.0092	1	Y	HapQCL1
HapR	progeny	PPQ/mdCQ	1	C580Y	Dd2+M343L	Y184F	N51I, C59R, S108N, I164L	K540N, A581G	K1973N, S2106C, S2227G	Q442H	WT	V127M, D128H	S258L, F313S	2	2.15149	1	Y	HapRCL1
HapS	progeny	PPQ	2	C580Y	Dd2+M343L	Y184F	N51I, C59R, S108N, I164L	K540N, A581G	WT	Q442H	WT	V127M, D128H	S258L, F313S	2.78369	2.58812	1	Y	HapSCL1	HapSCL2
HapT	progeny	PPQ	1	C580Y	WT	Y184F	N51I, C59R, S108N, I164L	K540N, A581G	WT	Q442H	E415G, K614N	V127M, D128H	S258L, F313S	2.57148	2.87827	1	Y	HapTCL1
‡HapU	progeny	PPQ	1	C580Y	Dd2+M343L	Y184F	N51I, C59R, S108N, I164L	K540N, A581G	K1973N, S2106C, S2227G	Q442H	E415G, K614N	V127M, D128H	S258L, F313S	2.40544	2.82098	1	Y	HapUCL1	HapUpfcrt Dd2+M343L + 3x pm2/3	HapUpfcrt Dd2+M343L + 2x pm2/3	HapUpfcrt Dd2+M343L + 1x pm2/3
§HapUedited	-	-	1	C580Y	Dd2	Y184F	N51I, C59R, S108N, I164L	K540N, A581G	K1973N, S2106C, S2227G	Q442H	E415G, K614N	V127M, D128H	S258L, F313S	-	1 to 3	1	-	HapUpfcrt Dd2 + 3x pm2/3	HapUpfcrt Dd2 + 2x pm2/3	HapUpfcrt Dd2 + 1x pm2/3
HapV	progeny	PPQ	1	C580Y	Dd2+M343L	WT	WT	K540N, A581G	K1973N, S2106C, S2227G	Q442H	WT	WT	S258L, F313S	2.69241	2.39566	1	Y	HapVCL1
HapW	progeny	PYM	1	C580Y	WT	Y184F	N51I, C59R, S108N, I164L	K540N, A581G	WT	WT	E415G, K614N	V127M, D128H	S258L, F313S	1	1.11042	1	-	HapWCL1
HapX	progeny	PYM	1	WT	WT	Y184F	N51I, C59R, S108N, I164L	K540N, A581G	K1973N, S2106C, S2227G	Q442H	WT	WT	WT	2.69484	3.16812	1	-	HapXCL1
HapY	progeny	PYM	1	C580Y	WT	WT	N51I, C59R, S108N, I164L	K540N, A581G	K1973N, S2106C, S2227G	WT	WT	V127M, D128H	S258L, F313S	1	1.03728	1	-	HapYCL1
HapZ	progeny	PYM	1	C580Y	WT	Y184F	N51I, C59R, S108N, I164L	WT	WT	Q442H	WT	V127M, D128H	S258L, F313S	2.80305	2.86096	1	Y	HapZCL1
Hap1	progeny	PYM	1	C580Y	WT	Y184F	N51I, C59R, S108N, I164L	K540N, A581G	K1973N, S2106C, S2227G	WT	E415G, K614N	WT	WT	1	0.993409	1	-	Hap1CL1
Hap2	progeny	PYM	1	WT	WT	Y184F	N51I, C59R, S108N, I164L	K540N, A581G	K1973N, S2106C, S2227G	Q442H	E415G, K614N	WT	WT	2.09812	1.98203	1	-	Hap2CL1
Hap3	progeny	PYM	1	C580Y	WT	Y184F	N51I, C59R, S108N, I164L	K540N, A581G	K1973N, S2106C, S2227G	WT	WT	V127M, D128H	WT	1	1.16418	1	-	Hap3CL1
Hap4	progeny	PYM	1	C580Y	WT	WT	N51I, C59R, S108N, I164L	K540N, A581G	K1973N, S2106C, S2227G	Q442H	E415G, K614N	WT	WT	1	1.09585	1	-	Hap4CL1
Hap5	progeny	PYM	1	C580Y	WT	Y184F	N51I, C59R, S108N, I164L	WT	K1973N, S2106C, S2227G	Q442H	E415G, K614N	V127M, D128H	S258L, F313S	2.65259	2.87828	1	-	Hap5CL1
Hap6	progeny	PYM	1	C580Y	WT	Y184F	N51I, C59R, S108N, I164L	K540N, A581G	WT	WT	WT	V127M, D128H	S258L, F313S	1	1.00621	1	-	Hap6CL1
Hap7	progeny	mdCQ	1	C580Y	Dd2+M343L	WT	N51I, C59R, S108N, I164L	WT	WT	WT	E415G, K614N	V127M, D128H	S258L, F313S	1	1.00112	1	-	Hap7CL1
Hap8	progeny	mdCQ	1	C580Y	Dd2+M343L	WT	N51I, C59R, S108N, I164L	WT	K1973N, S2106C, S2227G	WT	E415G, K614N	V127M, D128H	WT	1	1.05227	1	-	Hap8CL1
Hap9	progeny	mdCQ	1	C580Y	Dd2+M343L	WT	N51I, C59R, S108N, I164L	WT	K1973N, S2106C, S2227G	WT	E415G, K614N	V127M, D128H	S258L, F313S	1	1.0544	1	-	Hap9CL1
Hap10	progeny	mdCQ	1	WT	Dd2+M343L	Y184F	WT	WT	WT	WT	E415G, K614N	V127M, D128H	WT	1	1.03711	1	-	Hap10CL1
Gene IDs - k13: PF3D7_1343700; pfcrt: PF3D7_0709000; pfmdr1: PF3D7_0523000; dhfr: PF3D7_0417200; dhps: PF3D7_0810800; abci3: PF3D7_0319700; pm2: PF3D7_1408000; pm3: PF3D7_1408100; exo-1: PF3D7_1362500; arps10: PF3D7_1460900; aat1: PF3D7_0629500. PfCRT haplotypes: WT: wild-type; Dd2: M74I / N75E / K76T / A220S / Q271E / N326S / I356T / R371I.
*Drugs - md-CQ: monodesethyl-chloroquine; PPQ: piperaquine; PYM: pyrimethamine.
†HapDedited line: HapDDd2+M343Lcrt is pfcrt-edited wild-type HapDCL2.
‡HapU: The unedited progeny HapUCL1 has three copies of pm2/3, whereas the subcloned lines - HapU3xpm2, HapU2xpm2 and HapU1xpm2 have either three, two or one copy of pm2/3, respectively.
§HapUedited lines: The edited HapU lines - HapU3xpm2/Dd2crt, HapU2xpm2/Dd2crt and HapU1xpm2/Dd2crt have either three, two or one copy of pm2/3, respectively.

## Sheet: S8
Table S8. Drug response phenotypes of the genetic cross parents, RF7 and NF54, progeny clones, and genetically-modfied lines to dihydroartemisinin (DHA), piperaquine (PPQ), lumefantrine (LMF), mefloquine (MFQ), MMV665939 and MMV675939.
Parasite ID	Origin	Haplotype group	Selected with drug	Genetically edited	pm2/3 copy	Used in QTL	% Survival (DHA RSA)			DHA AUC			% Survival (PPQ PSA)			Piperaquine IC50			Piperaquine IC90			PPQ AUC			LMF IC50			MFQ IC50			MMV665939 IC50				MMV675939 AUC
								Mean ± SEM	N		Mean ± SEM	N		Mean ± SEM	N		Mean ± SEM	N		Mean ± SEM	N		Mean ± SEM	N		Mean ± SEM	N		Mean ± SEM	N		Mean ± SEM	N			Mean ± SEM	N
HapACL1	progeny	HapA	-	-	1	Yes		0.8 ± 0.3	4		43.5 ± 0.2	4		0.8 ± 0.1	4		14.8 ± 1.4	4		31.2 ± 1.2	3		73.8 ± 4.6	4		62 ± 9.3	4		33.9 ± 3.2	4		-	-			39.9 ± 1.5	3
HapACL2	progeny			-		Yes		0.2 ± 0.2	2		53.4 ± 0.4	2		0.2 ± 0	4		16.6 ± 0.3	4		24.8 ± 1.1	4		76 ± 0.7	4		66.9 ± 7.5	4		42.2 ± 3.4	4		2930 ± 9	4			48.7 ± 2.5	4
HapB.1CL1	progeny	HapB.1	-	-	3	Yes		11.1 ± 1.8	4		82.7 ± 0	4		1.1 ± 0	4		33.5 ± 4.6	4		75.5 ± 10.1	4		107.9 ± 5	4		46.2 ± 3.4	4		25.7 ± 1.1	4		-	-			107.5 ± 7.8	3
HapB.1CL2	progeny			-		Yes		16.0 ± 4.0	2		100.6 ± 0	2		1.4 ± 0.4	4		26.4 ± 1.1	4		49.9 ± 5.1	4		96.5 ± 2.4	4		46.3 ± 3.9	4		27.3 ± 1.7	4		-	-			92.7 ± 10.2	4
HapB.1CL3	progeny			-		Yes		5.1 ± 2.0	3		61.3 ± 0.3	3		2.8 ± 0.7	4		36.5 ± 3	3		70 ± 8.4	3		111.6 ± 2.9	3		55.2 ± 9.1	4		34.3 ± 3.9	4		6342 ± 72	4			103.5 ± 3.7	4
HapB.2CL4	progeny	HapB.2*	-	-	2	Yes		17.5 ± 0	1		-	0		1.4 ± 0.3	4		31.8 ± 1.2	3		58.7 ± 2.9	3		107.9 ± 2.4	3		43.5 ± 4.6	4		28.3 ± 1.9	4		-	-			68.2 ± 1.6	4
HapCCL1	progeny	HapC	-	-	1	Yes		7.0 ± 0.8	2		71.7 ± 0	2		2 ± 0.5	4		22.1 ± 0.5	3		49.2 ± 4.9	3		96.8 ± 5.2	4		26.3 ± 3.5	3		26.3 ± 2.3	4		-	-			63.2 ± 5.6	4
HapCCL2	progeny			-		Yes		16.0 ± 5.0	2		104.5 ± 0.2	2		2.3 ± 0.7	4		19 ± 1.9	4		39.8 ± 6.5	4		86.5 ± 4.1	4		40.6 ± 9.1	4		22.2 ± 0.1	3		4224 ± 52	4			53.3 ± 4.5	4
HapCCL3	progeny			-		Yes		19.8 ± 4.3	3		103.6 ± 0.2	3		0.9 ± 0.2	4		24.9 ± 0.8	4		53.3 ± 2.4	4		95.2 ± 1.7	4		24.4 ± 5.7	4		27.2 ± 5.5	4		-	-			65.3 ± 3.5	4
HapCCL4	progeny			-		Yes		13.1 ± 0.5	2		96.7 ± 0	2		1.3 ± 0.1	4		26.2 ± 0.6	4		50.6 ± 1.4	4		94.5 ± 1.1	4		36.7 ± 5.4	4		42.5 ± 5.0	4		-	-			65 ± 5.2	4
HapCCL5	progeny			-		Yes		7.8 ± 5.5	2		78.5 ± 0.7	2		1.2 ± 0.2	4		25.1 ± 0.7	4		53.7 ± 4.6	4		92.5 ± 1.2	4		33.4 ± 6.2	4		31.7 ± 0.2	3		-	-			52.9 ± 0.9	3
HapDCL1	progeny	HapD	-	-	1	Yes		25.1 ± 7.7	2		125.8 ± 0.3	2		1.1 ± 0.3	4		26.8 ± 1.3	4		53.2 ± 2.6	4		95.7 ± 2.5	4		47.3 ± 5.5	4		51.7 ± 2.5	3		-	-			65.9 ± 3.8	4
HapDCL2 / HapDpfcrt 3D7	progeny			-		Yes		23.1 ± 0.1	2		109.3 ± 0	2		1.1 ± 0.1	4		25.5 ± 0.6	4		53.2 ± 2	4		91.6 ± 2.0	4		37.5 ± 4.8	4		49.8 ± 1.3	3		4465 ± 336	4			74.2 ± 3.9	4
HapECL1	progeny	HapE	-	-	3	Yes		3.6 ± 0.4	2		73.4 ± 0.5	2		1.6 ± 0.2	4		32.6 ± 2.2	4		69.4 ± 5.5	4		107.3 ± 1.8	4		55.1 ± 11.5	4		33.2 ± 2.3	4		-	-			71.4 ± 4.0	4
HapECL2	progeny			-		Yes		16.4 ± 0.2	2		104 ± 0	2		1.6 ± 0.2	4		32.9 ± 1.8	4		68.1 ± 4.5	4		107.1 ± 2.1	4		55 ± 9.6	4		34 ± 3.7	4		-	-			72.6 ± 4.7	4
HapECL3	progeny			-		Yes		14.4 ± 2.1	2		95.3 ± 0.1	2		2.4 ± 0.6	4		33.7 ± 1.2	4		76.1 ± 4.7	4		109 ± 0.9	4		45.4 ± 7.2	4		33.9 ± 3.7	4		5221 ± 92	4			88.9 ± 2.4	4
HapFCL1	progeny	HapF	-	-	3	Yes		11.5 ± 1.7	2		100 ± 5.5	2		1.1 ± 0.1	4		26.8 ± 3.2	4		62.6 ± 5.8	4		95.7 ± 4.3	4		45.2 ± 3.4	4		27.6 ± 2.6	4		6154 ± 491	4			75.5 ± 4.5	4
HapGCL1	progeny	HapG	-	-	1	Yes		21.3 ± 1.6	2		103.5 ± 0	2		1.2 ± 0.1	4		21.3 ± 0.8	4		47.9 ± 1.8	4		88.4 ± 0.9	4		52.8 ± 6.3	4		46.6 ± 2.0	4		6532 ± 89	4			79.2 ± 6.7	4
HapHCL1	progeny	HapH	-	-	3	Yes		0.2 ± 0.2	2		46.8 ± 0.1	2		1.1 ± 0.2	4		33.5 ± 1.3	4		55.3 ± 4	4		105.5 ± 2.7	4		40 ± 2.9	3		33.4 ± 0.5	4		7008 ± 167	4			133.6 ± 4.1	4
HapICL1	progeny	HapI	-/PYM	-	3	Yes		0.1 ± 0.1	2		45.6 ± 0.3	2		1.1 ± 0.2	4		23.7 ± 1.8	3		42.6 ± 2.3	3		94.9 ± 2.4	3		61.9 ± 9.2	4		37.7 ± 4.6	4		4701 ± 48	4			66.1 ± 6.2	4
HapJCL1	progeny	HapJ	-/PYM	-	3	Yes		0.5 ± 0.1	2		56.1 ± 0.5	2		0.8 ± 0.1	4		32.6 ± 2.3	4		56.8 ± 6.5	4		104.9 ± 4.1	4		57.1 ± 3.8	4		45.7 ± 1.1	4		-	-			105 ± 7.7	4
HapJCL2	progeny			-		Yes		0 ± 0	2		45.6 ± 0.5	2		1.3 ± 0.3	4		28 ± 0.5	4		47.1 ± 2.1	4		100.2 ± 1.1	4		54.9 ± 11.1	4		47.1 ± 6.4	4		-	-			100 ± 13	4
HapJCL3	progeny			-		Yes		0.3 ± 0.1	4		47 ± 0.3	4		1.1 ± 0.3	4		35.7 ± 4.4	4		66.7 ± 12.3	4		107.8 ± 5.3	4		59.9 ± 13.9	4		52.2 ± 5.0	4		4369 ± 35	4			101.1 ± 6.6	4
HapKCL1	progeny	HapK	-	-	2	Yes		1.0 ± 0.9	2		47.8 ± 0.3	2		1.6 ± 0.5	4		45.9 ± 1.6	3		117.9 ± 9.7	3		116.3 ± 4.3	4		42.6 ± 5.7	3		35 ± 2.1	3		8022 ± 82	4			136.7 ± 7.8	3
HapLCL1	progeny	HapL	-	-	1	Yes		0.3 ± 0	2		57.4 ± 0	2		0.7 ± 0.1	4		24.5 ± 0.5	4		47 ± 1	4		92.6 ± 2.5	4		35.7 ± 4.2	4		41.9 ± 1.5	4		4802 ± 43	4			64.2 ± 7.3	4
HapMCL1	progeny	HapM	-	-	1	Yes		20.8 ± 7.3	2		121.4 ± 0.3	2		1.4 ± 0	4		22.6 ± 2.2	4		55 ± 4.4	4		87.3 ± 3.3	4		61.2 ± 8.1	4		69.9 ± 3.2	3		8614 ± 90	4			93.6 ± 2.9	4
HapOCL1	progeny	HapO	mdCQ	-	1	Yes		20.1 ± 3.0	2		114.5 ± 5.8	2		2.5 ± 0.3	4		16 ± 1.4	4		43.5 ± 3.9	4		79 ± 2.8	4		37.8 ± 4.7	4		32.3 ± 4.5	4		11596 ± 687	4			112.8 ± 15	4
HapPCL1	progeny	HapP	mdCQ	-	1	Yes		16.1 ± 0.7	2		114.2 ± 23.9	2		1.4 ± 0.2	5		17.4 ± 1.6	5		51.5 ± 6.4	5		86.7 ± 4.0	5		25.1 ± 3.3	5		27.4 ± 5.4	5		10220 ± 606	5			96.5 ± 8.3	5
HapQCL1	progeny	HapQ	PPQ	-	3	Yes		7.8 ± 2.2	3		114.6 ± 15.2	3		14.4 ± 1.3	4		32.3 ± 6.1	4		482.2 ± 202.9	4		135 ± 7.9	4		26.7 ± 3.9	4		17.7 ± 3.2	4		11915 ± 320	4			129.7 ± 5.7	4
HapRCL1	progeny	HapR	PPQ/mdCQ	-	2	Yes		15.8 ± 3.4	2		110 ± 26.4	2		5.8 ± 1.0	3		22.5 ± 3	3		66.9 ± 19.5	3		105.1 ± 8.0	3		21.4 ± 5.7	3		19.1 ± 2.3	3		16837 ± 1729	3			156 ± 5.4	3
HapSCL1	progeny	HapS	PPQ	-	3	Yes		18.6 ± 1.8	2		124.1 ± 0.3	2		8.7 ± 0.6	5		27.8 ± 3.6	5		143 ± 13.6	5		123.1 ± 5.4	5		25.3 ± 3.5	5		20.2 ± 2.8	5		13158 ± 775	5			165 ± 6.3	5
HapSCL2	progeny			-		Yes		15.4 ± 1.4	2		119.7 ± 8.9	2		9.7 ± 1.3	3		40.9 ± 7.4	3		164.5 ± 29.2	3		137 ± 9.1	3		37 ± 5.3	3		22.8 ± 3.0	3		14710 ± 1476	3			165.2 ± 7.0	3
HapTCL1	progeny	HapT	PPQ	-	3	Yes		23.0 ± 8.1	3		131.4 ± 5.3	3		1.7 ± 0.2	4		18.1 ± 3.1	4		46 ± 10	4		80.4 ± 5.5	4		49.6 ± 6.1	4		25.7 ± 1.2	4		5311 ± 515	4			66.2 ± 7.9	4
HapUCL1	progeny	HapU	PPQ	-	3	Yes		11.2 ± 6.2	2		101.7 ± 1.9	2		17.8 ± 4.3	4		78.2 ± 27.1	4		6939 ± 6306	4		157 ± 13.6	4		34.4 ± 8.1	4		16.3 ± 2.3	4		15808 ± 1362	4			152.3 ± 8.6	4
HapVCL1	progeny	HapV	PPQ	-	3	Yes		7.9 ± 2.6	3		84.6 ± 12.2	3		11.1 ± 1.1	4		30.3 ± 5.8	4		180.2 ± 57.8	4		138.9 ± 6.5	4		29.6 ± 3.9	4		28.8 ± 1.2	4		22046 ± 1394	4			199.2 ± 6.4	4
HapWCL1	progeny	HapW	PYM	-	1	Yes		27.1 ± 2.4	2		140.6 ± 15.7	2		1.2 ± 0.1	4		16.8 ± 1.7	4		32.9 ± 3.6	4		78.3 ± 4.1	4		60 ± 12.3	4		38.9 ± 2.5	4		7052 ± 588	4			44.9 ± 4.7	4
HapXCL1	progeny	HapX	PYM	-	3	Yes		0.3 ± 0.8	2		59.7 ± 7.4	2		1.6 ± 0.4	4		25.8 ± 1.3	4		46.8 ± 4.9	4		97.7 ± 1.6	4		23.8 ± 3	4		14.1 ± 0.7	4		10410 ± 644	4			119.8 ± 8.6	4
HapYCL1	progeny	HapY	PYM	-	1	Yes		12.8 ± 1.6	3		128.9 ± 13.3	3		2.1 ± 0.5	4		15.7 ± 2.1	4		38.8 ± 5.9	4		79.1 ± 4.8	4		43.2 ± 6.2	4		38.6 ± 2.9	4		10472 ± 742	4			60.5 ± 8.5	4
HapZCL1	progeny	HapZ	PYM	-	3	Yes		22.7 ± 0.4	3		153.3 ± 14.7	3		1.3 ± 0.3	4		23.3 ± 2	4		52 ± 6.1	4		91.6 ± 3.6	4		33.7 ± 7.6	4		23.4 ± 3.6	4		5503 ± 624	4			67.9 ± 8.8	4
Hap1CL1	progeny	Hap1	PYM	-	1	Yes		41.5 ± 13.4	2		145.1 ± 34.9	2		1.1 ± 0.3	4		19.7 ± 3	4		43.3 ± 5.4	4		85.3 ± 4.5	4		47.7 ± 11.8	4		30.2 ± 2.9	4		10817 ± 710	4			83.8 ± 9.9	4
Hap2CL1	progeny	Hap2	PYM	-	2	Yes		0 ± 1.2	4		47 ± 6.3	3		2.7 ± 0.6	5		27.8 ± 3.2	5		55.2 ± 3.5	5		102.4 ± 3.5	5		32.6 ± 4.1	5		23.7 ± 2.5	5		9677 ± 303	5			107.5 ± 4.8	5
Hap3CL1	progeny	Hap3	PYM	-	1	Yes		26.1 ± 3.5	2		163.7 ± 5.3	2		1.5 ± 0.2	4		13.1 ± 0.5	4		32.3 ± 4.2	4		69.3 ± 2.9	4		42.5 ± 8.1	4		25.2 ± 1.9	4		12692 ± 1400	4			51.7 ± 3.1	4
Hap4CL1	progeny	Hap4	PYM	-	1	Yes		25.2 ± 7.1	3		143.5 ± 6.0	3		1.9 ± 0.7	3		20.5 ± 2.8	3		37.9 ± 5.1	3		88.3 ± 6.0	3		38.2 ± 3.8	3		26.2 ± 0.8	3		12449 ± 1128	3			88.7 ± 14.4	3
Hap5CL1	progeny	Hap5	PYM	-	3	Yes		14.8 ± 2.2	2		156.1 ± 8.8	2		1.6 ± 0.2	4		17.8 ± 0.7	4		47.1 ± 7.1	4		86.6 ± 2.4	4		32.8 ± 2.5	4		16.3 ± 0.8	4		8833 ± 433	4			83 ± 4.6	4
Hap6CL1	progeny	Hap6	PYM	-	1	Yes		13.4 ± 2.0	2		111.1 ± 13.4	2		0.9 ± 0.2	4		15.9 ± 0.7	4		31.4 ± 4.1	4		75 ± 2.6	4		44.3 ± 5.4	4		34.8 ± 2.8	4		7309 ± 630	4			51.2 ± 3.6	4
Hap7CL1	progeny	Hap7	mdCQ	-	1	Yes		18.4 ± 2.4	3		120.6 ± 17.1	3		8.4 ± 0.3	4		25.4 ± 1.3	4		119.4 ± 23.5	4		111.5 ± 3.3	4		20.5 ± 2.9	4		16.7 ± 2.1	4		10015 ± 67	4			99 ± 5.0	4
Hap8CL1	progeny	Hap8	mdCQ	-	1	Yes		24.3 ± 9.2	3		147.7 ± 16.9	3		1.5 ± 0.2	3		22.2 ± 3.9	3		56.7 ± 15.7	3		91 ± 6.7	3		20.9 ± 4.4	3		15.1 ± 1.9	3		17479 ± 3072	3			141.7 ± 4.8	3
Hap9CL1	progeny	Hap9	mdCQ	-	1	Yes		14.4 ± 3.2	3		132 ± 7.6	3		2 ± 0.3	4		18.1 ± 1.6	4		45.1 ± 5.8	4		82.1 ± 2.9	4		37.9 ± 6.5	4		35.6 ± 2.4	4		12419 ± 1017	4			106 ± 7.6	4
Hap10CL1	progeny	Hap10	mdCQ	-	1	Yes		0 ± 0	1		-	0		1.1 ± 0.1	3		13.9 ± 2	3		30.8 ± 5.1	3		71.4 ± 5.1	3		29 ± 3.8	3		17.4 ± 1.1	3		13310 ± 882	3			119.3 ± 5.1	3
NF54Parent	parent	HapA	-	-	1	Yes		0.2 ± 0.2	4		43.3 ± 0.6	4		0.7 ± 0.1	15		13.3 ± 1.1	14		23.9 ± 2.2	14		64.5 ± 3.2	14		74.3 ± 5.2	17		32.2 ± 3.2	11		2795 ± 315	5			35.4 ± 2.1	11
RF7Parent	parent	HapN	-	-	3	Yes		11.8 ± 1.0	3		128.7 ± 12.5	3		34.5 ± 2.6	4		201.6 ± 62.3	4		71066 ± 33035	4		186.9 ± 13.3	4		12.5 ± 1.5	15		9.5 ± 0.8	5		10505 ± 721	5			139.3 ± 2.7	5
RF7k13 C580Y + 3x pm2/3	parent	HapN.1	-	-	3	No		15.9 ± 1.0	3		126.6 ± 12.5	4		27.1 ± 2.5	4		-	-		-	-		190.6 ± 7.0	4		-	-		-	-		-	-			-	-
RF7k13 C580Y + 1x pm2/3	parent	HapN.2	-	-	1	No		9.0 ± 1.2	5		119.2 ± 2.3	4		4.9 ± 1.3	4		-	-		-	-		111.8 ± 4.7	4		-	-		-	-		-	-			-	-
RF7k13 WT + 3x pm2/3	-	HapN.1edited	-	Yes, k13	3	No		4.6 ± 1.1	4		56.3 ± 2.8	4		-	-								-	-		-	-		-	-		-	-			-	-
HapDpfcrt Dd2+M343L	-	HapDedited	-	Yes, pfcrt	1	No		28.3 ± 9.7	3		126.6 ± 15.2	3		0.7 ± 0.2	3		28.1 ± 0.2	3		63.8 ± 6.4	3		106.7 ± 2.6	4		13.3 ± 2.0	3		15.2 ± 1.1	4		14379 ± 1141	4			123.8 ± 10.3	4
HapUpfcrt Dd2+M343L + 3x pm2/3	progeny	HapU.1	-	-	3	No		-	-		-	-		9.0 ± 1.3	4								139.9 ± 7.4	4		36.8 ± 11.7	4		17.0 ± 2.1	4		15733 ± 1806	4			152.0 ± 4.1	4
HapUpfcrt Dd2+M343L + 2x pm2/3	progeny	HapU.2	-	-	2	No		-	-		-	-		6.1 ± 1.6	4								118.5 ± 2.1	4		41.1 ± 9.4	4		17.4 ± 2.4	4		15682 ± 1250	4			158 ± 14.0	3
HapUpfcrt Dd2+M343L + 1x pm2/3	progeny	HapU.3	-	-	2	No		-	-		-	-		2.8 ± 0.8	4								87.9 ± 2.2	4		44.9 ± 12.1	4		19.9 ± 2.3	4		15922 ± 1479	4			105.6 ± 10.4	4
HapUpfcrt Dd2 + 3x pm2/3	-	HapU.1edited	-	Yes, pfcrt	3	No		-	-		-	-		0.8 ± 0.5	4								103.2 ± 2.7	4		30.3 ± 5.6	4		13.5 ± 1.1	4		14751 ± 450	4			148.6 ± 3.0	4
HapUpfcrt Dd2 + 2x pm2/3	-	HapU.2edited	-	Yes, pfcrt	2	No		-	-		-	-		0.6 ± 0.3	4								95.3 ± 2.2	4		37.0 ± 5.3	4		16.9 ± 1.5	4		17560 ± 694	4			143.2 ± 2.8	4
HapUpfcrt Dd2 + 1x pm2/3	-	HapU.3edited	-	Yes, pfcrt	1	No		-	-		-	-		0.3 ± 0.2	4								75.3 ± 4.2	4		42.6 ± 8.3	4		20.4 ± 1.9	4		15420 ± 1529	4			109.5 ± 9.2	4
RSA, Ring-stage survival assay - 700nM dihydroartemisinin for 4h; PSA, piperaquine survival assay - 200nM piperaquine for 72h. AUC, Area under curve. md-CQ, monodesethyl-chloroquine; PPQ, piperaquine; PYM, pyrimethamine.
Percent survival rates, IC50s and AUC levels were calculated as means ± SEM from multiple independent experiments (N) performed in duplicate.
HapB.2* progeny has two copies of pm2/3 whereas HapB.1 progeny have three copies.

## Sheet: S9
Table S9. Significant QTLs associated with dihydroartemisinin (DHA) resistance and gene information.
										Knock-out libraries		Genetic markers of drug resistance in Asia
QTL results from RF7 x NF54		PlasmoDB v46								Zhang et al, Science, 2019		Amato et al, Lancet Infect Dis, 2017		Wang et al, Sci Rep, 2016	Miotto et al, Nature Gen., 2015					Li et al, PLoS Gen, 2019		This study of RF7 x NF54 genetic cross
QTL for drug phenotypes*	QTL for genes	Gene ID	Product Description	Gene Name or Symbol	Chromosome	Genomic Location Start	Genomic Location End	Strand	dN/dS ratio (N=218)	Mutable in CDS?	Mutant fitness score (-4 =unfit)	Allele frequency	Mutation (~PPQ-R)	Antimalarial Drugs	Mutation (~PCt1/2)	P-value	Mutation (~PCt1/2, corrected for k13)	P-value	Mutation (highly differentiated btwn pop.)	Fitness QTL on chr12 and chr14?	No. of NSY	No. of mutations between RF7 vs NF54	No. of SYN mut	No. of NSY mut / nonsense		Amino acid mutations in RF7 parent†
DHA_RSA, DHA_AUC	pfcrt	PF3D7_0108700	secreted ookinete protein, putative	PSOP24	1	352314	356211	(-)	6.07	Y	0.113											1	0	1		R247I
DHA_RSA, DHA_AUC	pfcrt	PF3D7_0108800	mitochondrial carrier protein, putative	null	1	357834	360339	(+)	1.5	N	-3.102											1	0	1		I54K
DHA_RSA, DHA_AUC	pfcrt	PF3D7_0109950	conserved protein, unknown function	null	1	386708	387940	(+)	7	-	null											2	0	2		H141N	S143L
DHA_RSA, DHA_AUC	pfcrt	PF3D7_0110100	selenocysteine-specific elongation factor, putative	SELB	1	389261	392065	(-)	6.75	Y	-2.697											8	0	8		V719I	D718Y	S704N	V701I	D700Y	V692I	D691Y	N321I
DHA_RSA, DHA_AUC	pfcrt	PF3D7_0110200	FAD-linked sulfhydryl oxidase ERV1, putative	ERV1	1	392604	393035	(+)	2.5	N	-2.71											1	0	1		H92N
DHA_RSA, DHA_AUC	pfcrt	PF3D7_0110500	bromodomain protein, putative	null	1	396591	403606	(+)	4.7	Y	-2.257											7	1	6		D439N	T441I	N930	R1486Q	N1783K	K1871N	M1878I
DHA_RSA, DHA_AUC	pfcrt	PF3D7_0110600	phosphatidylinositol-4-phosphate 5-kinase	PIP5K	1	405739	412169	(+)	7.73	N	-2.765											4	0	4		N210S	G216C	V661L	L1540V
DHA_RSA, DHA_AUC	pfcrt	PF3D7_0111000	kinesin-8, putative	null	1	421776	427575	(-)	2.51	Y	-2.224											1	0	1		K599N
DHA_RSA, DHA_AUC	pfcrt	PF3D7_0111300	P-loop containing nucleoside triphosphate hydrolase, putative	null	1	431539	435042	(-)	3.67	Y	-2.874											2	0	2		L245M	N201Y
DHA_RSA, DHA_AUC	pfcrt	PF3D7_0111500	UMP-CMP kinase, putative	null	1	439652	441418	(-)	3.67	N	-3.031											1	0	1		N18Y
DHA_RSA, DHA_AUC	pfcrt	PF3D7_0112200	multidrug resistance-associated protein 1	MRP1	1	464726	470194	(+)	3.56	Y	-1.001											4	0	4		H191Y	S437A	I876V	F1390I
DHA_RSA, DHA_AUC	pfcrt	PF3D7_0113700	heat shock protein 40, type II	HSP40	1	520807	522579	(+)	2	Y	-0.674											1	0	1		S401R
DHA_RSA, DHA_AUC	pfcrt	PF3D7_0113800	DBL containing protein, unknown function	null	1	527107	536351	(+)	7.08	Y	-2.076											116	30	86	highly polymorphic	T115N	P312H	S315T	K334	K416	N492D	K498M	N505H	I696	Q725E	N731D	A874T	K883R	N896H	N896K	T978A	T978	P979S	P980T	P980H	I983T	V984I	K985I	S987G
DHA_RSA, DHA_AUC	pfcrt	PF3D7_0113900	CX3CL1-binding protein 1	CBP1	1	537109	538025	(-)	1.38	N	-2.691											2	2	0		S205	S173
DHA_RSA, DHA_AUC	-	PF3D7_1339700	conserved Plasmodium protein, unknown function	null	13	1590510	1596320	(-)	3.57	N	-2.383											9	3	6		E1625G	H1533D	N1420D	V890D	D886V	H879	I409	I409V	K111
DHA_RSA, DHA_AUC	-	PF3D7_1340000	secreted ookinete protein, putative	PSOP7	13	1601698	1603554	(-)	6.59	Y	-0.982											4	0	4		D252N	N248D	D244N	M135I
DHA_RSA, DHA_AUC	-	PF3D7_1340300	nucleolar complex protein 2, putative	null	13	1607323	1610190	(+)	2.62	N	-3.185											2	0	2		V80D	N81K
DHA_RSA, DHA_AUC	-	PF3D7_1340400	conserved Plasmodium protein, unknown function	null	13	1610715	1611989	(-)	8.75	N	-2.528											1	0	1		H212Q
DHA_RSA, DHA_AUC	-	PF3D7_1340600	RNA lariat debranching enzyme, putative	DBR1	13	1618001	1619728	(-)	11.5	N	-2.756											2	0	2		L478P	S112N
DHA_RSA, DHA_AUC	-	PF3D7_1340800	mitochondrial pyruvate carrier protein 1, putative	MPC1	13	1624054	1624490	(+)	3.5	N	-3.235											1	0	1		K97E
DHA_RSA, DHA_AUC	-	PF3D7_1341500	inner membrane complex suture component, putative	ISC1	13	1639617	1641143	(+)	5.22	N	-2.623											1	0	1		N272S
DHA_RSA, DHA_AUC	-	PF3D7_1342200	conserved Plasmodium membrane protein, unknown function	null	13	1660812	1663730	(-)	5.87	N	-3.014											3	1	2		T937	S589T	L69S
DHA_RSA, DHA_AUC	-	PF3D7_1342500	sporozoite protein essential for cell traversal	SPECT1	13	1669694	1670956	(-)	9	N	-3.061											1	0	1		N96S
DHA_RSA, DHA_AUC	-	PF3D7_1342600	myosin A	MyoA	13	1673699	1676539	(+)	3.17	N	-3.027											2	0	2		I110V	G387S
DHA_RSA, DHA_AUC	-	PF3D7_1342900	AP2 domain transcription factor, putative	ApiAP2	13	1682393	1693969	(-)	5.23	Y	-1.975											3	1	2		C3679	R2659L	G679E
DHA_RSA, DHA_AUC	-	PF3D7_1343000	phosphoethanolamine N-methyltransferase	PMT	13	1696894	1698113	(+)	1	N	-3.113											2	1	1		L14	I192T
DHA_RSA, DHA_AUC	-	PF3D7_1343100	conserved Plasmodium protein, unknown function	null	13	1699683	1700630	(-)	2	N	-2.635				N96D	5.26E‐08						1	0	1		N96D
DHA_RSA, DHA_AUC	-	PF3D7_1343400	DNA repair protein RAD5, putative	RAD5	13	1714443	1719255	(+)	2.05	Y	-2.147			RSA	N821K	2.10E‐18						4	1	3		V475	N821K	N1131I	S1158A
DHA_RSA, DHA_AUC	-	PF3D7_1343700	kelch protein K13	Kelch13	13	1724817	1726997	(-)	3.5	N	-2.96				C580Y	4.24E‐26						1	0	1		C580Y
DHA_RSA, DHA_AUC	-	PF3D7_1343800	conserved Plasmodium protein, unknown function	null	13	1730702	1753486	(-)	3.19	Y	-1.279				4724N	3.34E‐08						14	4	10	highly polymorphic	I6438	I6433	K6409N	H6244N	L5820F	T5477R	N4724	T3616	T3422K	S2961N	R2648H	N1746D	Y841F	L573F
DHA_RSA, DHA_AUC	-	PF3D7_1343900	U4/U6 small nuclear ribonucleoprotein PRP4, putative	PRPF4	13	1756212	1758158	(+)	2.5	N	-2.85											2	0	2		Y349N	L560
DHA_RSA, DHA_AUC	-	PF3D7_1344000	aminomethyltransferase, putative	null	13	1759466	1761991	(+)	2.53	N	-2.765											1	0	1		K308E
DHA_RSA, DHA_AUC	-	PF3D7_1344100	TLD domain-containing protein, putative	null	13	1764190	1766607	(+)	2.87	Y	-1.13											3	0	3		Q251E	G707E	Q724E
DHA_RSA, DHA_AUC	-	PF3D7_1344300	zinc finger protein, putative	null	13	1774275	1779042	(-)	2.79	Y	-0.633											2	1	1		G1210	P1117L
DHA_AUC, DHA_AUC_covarbyK13	pfcrt	PF3D7_1458300	alpha/beta hydrolase, putative	null	14	2391783	2396831	(-)	2.03	Y	-0.324	28% in WSEA, 17% in ESEA; 2.9% in OCE, 0.5-0.9% in WAF, EAF, SAS)	I301F							Y	1	2	1	1		I345	I301F
DHA_AUC, DHA_AUC_covarbyK13	pfcrt	PF3D7_1458600	zinc finger protein, putative	null	14	2406668	2410159	(+)	2.24	N	-2.952									Y	2	1	0	1		A477V
DHA_AUC, DHA_AUC_covarbyK13	pfcrt	PF3D7_1458700	exonuclease V, mitochondrial, putative	null	14	2410954	2412015	(-)	1.8	N	-3.097	24% in WSEA, 17% in ESEA; 7.5% in OCE, 1-2% in WAF, EAF, SAS	R25K	RSA						Y	1	1	0	1		R25K
DHA_AUC, DHA_AUC_covarbyK13	pfcrt	PF3D7_1459100	GTP-binding protein, putative	null	14	2423907	2426300	(+)	1.95	N	-3.112									Y	0	1	0	1		H38R
DHA_AUC, DHA_AUC_covarbyK13	pfcrt	PF3D7_1459200	WD repeat-containing protein, putative	null	14	2427224	2430091	(-)	3.86	Y	0.114									Y	0	2	1	1		G885	S546N
DHA_AUC, DHA_AUC_covarbyK13	pfcrt	PF3D7_1459500	conserved Plasmodium protein, unknown function	null	14	2436695	2439616	(+)	3	Y	-1.858									Y	2	3	0	3		S130T	S130*	N504K
DHA_AUC, DHA_AUC_covarbyK13	pfcrt	PF3D7_1460100	FYVE and coiled-coil domain-containing protein	FCP	14	2454902	2455879	(+)	9	N	-3.047									Y	0	1	0	1		M203I
DHA_AUC, DHA_AUC_covarbyK13	pfcrt	PF3D7_1460300	60S ribosomal protein L29, putative	RPL29	14	2459214	2459964	(-)	0	Y	-0.06									Y	0	1	1	0		S31
DHA_AUC, DHA_AUC_covarbyK13	pfcrt	PF3D7_1460500	conserved Plasmodium protein, unknown function	null	14	2466091	2470989	(+)	6.41	Y	-2.428				1518T	5.50E‐14				Y	0	8	2	6		D610N	R620G	L1001S	I1003N	R1154	G1287S	G1287D	T1518
DHA_AUC, DHA_AUC_covarbyK13	pfcrt	PF3D7_1460900	apicoplast ribosomal protein S10, putative	ARPS10	14	2480440	2481916	(+)	2	N	-2.754				V127M	1.30E‐20	V127M	4E‐05	V127M	Y	2	2	0	2		V127M	D128H
DHA_AUC, DHA_AUC_covarbyK13	pfcrt	PF3D7_1461100	conserved Plasmodium protein, unknown function	null	14	2485864	2488620	(+)	1.6	Y	0.792				T719R	7.46E‐06				Y	0	2	0	2		N180Y	T719R
DHA_AUC, DHA_AUC_covarbyK13	pfcrt	PF3D7_1461400	MORN repeat protein, putative	null	14	2493400	2494762	(-)	1.17	Y	-1.359									Y	0	1	0	1		D281N
DHA_AUC, DHA_AUC_covarbyK13	pfcrt	PF3D7_1461600	splicing factor 3B subunit 2, putative	SF3B2	14	2498047	2500384	(-)	2.23	N	-2.549									Y	2	1	1	0		P292
DHA_AUC, DHA_AUC_covarbyK13	pfcrt	PF3D7_1461800	conserved Plasmodium protein, unknown function	null	14	2504149	2512505	(+)	4.02	Y	0.968						K155R	5E‐05		Y	2	7	3	4		K1053	E1403D	N2388	N2390	N2395S	M2396R	N2647D
DHA_AUC, DHA_AUC_covarbyK13	pfcrt	PF3D7_1462300	GTP-binding protein, putative	null	14	2524921	2528994	(-)	1.38	N	-3.307				D1357N	1.76E‐06				Y	0	4	1	3		D1357N	K1255N	Y1116F	V90
DHA_AUC, DHA_AUC_covarbyK13	pfcrt	PF3D7_1462400	conserved Plasmodium protein, unknown function	null	14	2531432	2541400	(-)	3.81	Y	-0.226									Y	4	5	1	4		C3117Y	K2161N	F1971S	L1639S	L1112
*QTLs for DHA RSA or AUC phenotypes and after controlling for k13 as a covariate.
†Bolded SNPs were reported in Amato et al, Lancet Infect Dis, 2017 and Miotto et al, Nature Gen, 2015.
[truncated: 92 more columns]

## Sheet: S10
Table S10. Significant QTLs associated with piperaquine (PPQ) resistance and gene information.
										Knock-out libraries		Genetic markers of drug resistance in Asia
QTL results from RF7 x NF54		PlasmoDB v46								Zhang et al, Science, 2019		Wang et al, Sci Rep, 2016	Agrawal et al, J Infect Dis, 2017	Miotto et al, Nature Gen., 2015					This study of RF7 x NF54 genetic cross
QTL for drug phenotypes*	QTL for bulk segregant analyses†	Gene ID	Product Description	Gene Name or Symbol	Chromosome	Genomic Location Start	Genomic Location End	Strand	dN/dS ratio (N=218)	Mutable in CDS?	Mutant fitness score (-4 =unfit)	Antimalarial Drugs	Mutation (~PPQ-R)	Mutation (~PCt1/2)	P-value	Mutation (~PCt1/2, corrected for k13)	P-value	Mutation (highly differentiated btwn pop.)	No. of mutations between RF7 vs NF54	No. of SYN mut	No. of NSY mut / nonsense		Amino acid mutations in RF7 parent‡
PPQ_PSA	mdCQvsPYM, PPQvsPYM, PPQvsCTL, mdCQvsCTL	PF3D7_0706000	importin-7, putative	null	7	293400	297089	(+)	1.6	N	-3.11								1	0	1		K1135N
PPQ_PSA	mdCQvsPYM, PPQvsPYM, PPQvsCTL, mdCQvsCTL	PF3D7_0706100	conserved Plasmodium protein, unknown function	null	7	297506	303059	(-)	5.28	Y	-3.262								4	2	2		S1334R	N1285	R1265	N934Y
PPQ_PSA	mdCQvsPYM, PPQvsPYM, PPQvsCTL, mdCQvsCTL	PF3D7_0706500	conserved Plasmodium protein, unknown function	null	7	309902	315022	(-)	2.98	Y	-1.314								4	0	4		N1364K	Y1358N	N436S	S406N
PPQ_PSA	mdCQvsPYM, PPQvsPYM, PPQvsCTL, mdCQvsCTL	PF3D7_0706600	conserved Plasmodium protein, unknown function	null	7	320248	322281	(+)	4.45	N	-2.768								1	0	1		N81H
PPQ_PSA	mdCQvsPYM, PPQvsPYM, PPQvsCTL, mdCQvsCTL	PF3D7_0707200	conserved Plasmodium protein, unknown function	null	7	329936	336325	(-)	3.11	N	-2.883								13	6	7	highly polymorphic	I2038	L1487	F1245	L1230	L1203	D1063	I1025N	I1007N	D985G	H983D	C982S	F973L	I942M
PPQ_PSA, PPQ_AUC_covarbyPM2	mdCQvsPYM, PPQvsPYM, PPQvsCTL, mdCQvsCTL	PF3D7_0707500	conserved Plasmodium protein, unknown function	null	7	348277	353082	(+)	5.79	N	-3.22								4	2	2		I979M	K1059	V1420I	Y1583
PPQ_PSA, PPQ_AUC_covarbyPM2	mdCQvsPYM, PPQvsPYM, PPQvsCTL, mdCQvsCTL	PF3D7_0707700	E3 ubiquitin-protein ligase, putative	null	7	357700	360585	(+)	2.69	Y	-2.479								2	0	2		R237K	S577G
PPQ_PSA, PPQ_AUC_covarbyPM2	mdCQvsPYM, PPQvsPYM, PPQvsCTL, mdCQvsCTL	PF3D7_0708000	cytoskeleton associated protein, putative	null	7	368707	371672	(+)	1.94	N	-2.842								2	2	0		N172	K723
PPQ_PSA, PPQ_AUC_covarbyPM2	mdCQvsPYM, PPQvsPYM, PPQvsCTL, mdCQvsCTL	PF3D7_0708100	DNA-directed RNA polymerases I, II, and III subunit RPABC5, putative	RPB10	7	372897	373106	(-)	1	N	0								1	1	0		L38
PPQ_PSA, PPQ_AUC_covarbyPM2	mdCQvsPYM, PPQvsPYM, PPQvsCTL, mdCQvsCTL	PF3D7_0708200	conserved Plasmodium protein, unknown function	null	7	374243	377393	(-)	5.85	Y	-0.954								6	3	3		E795D	L685	V641	S526G	R289K	K286
PPQ_PSA, PPQ_AUC_covarbyPM2	mdCQvsPYM, PPQvsPYM, PPQvsCTL, mdCQvsCTL	PF3D7_0708300	EKC/KEOPS complex subunit BUD32	BUD32	7	378031	379305	(+)	5	Y	-3.11								1	1	0		L155
PPQ_PSA, PPQ_AUC_covarbyPM2	mdCQvsPYM, PPQvsPYM, PPQvsCTL, mdCQvsCTL	PF3D7_0708500	heat shock protein 86 family protein	null	7	385583	388321	(-)	5.15	N	-2.169								3	0	3		D801N	E466K	K154N
PPQ_PSA, PPQ_AUC_covarbyPM2	mdCQvsPYM, PPQvsPYM, PPQvsCTL, mdCQvsCTL	PF3D7_0708700	Cg8 protein	null	7	391502	392188	(-)	4.33	N	-2.415								2	1	1		D200E	G37
PPQ_PSA, PPQ_AUC_covarbyPM2	mdCQvsPYM, PPQvsPYM, PPQvsCTL, mdCQvsCTL	PF3D7_0708800	heat shock protein 110	HSP110c	7	395711	398332	(+)	1.88	N	-2.848								1	1	0		A475
PPQ_PSA, PPQ_AUC_covarbyPM2	mdCQvsPYM, PPQvsPYM, PPQvsCTL, mdCQvsCTL	PF3D7_0709000	chloroquine resistance transporter	CRT	7	403222	406317	(+)	6.5	N	-3.025	CQ, SP	F145I	N326S	1.73E‐09			I356T	10	0	10	highly polymorphic	M74I	N75D	N75K	K76T	A220S	Q271E	N326S	M343L	I356T	R371I
PPQ_PSA, PPQ_AUC_covarbyPM2	mdCQvsPYM, PPQvsPYM, PPQvsCTL, mdCQvsCTL	PF3D7_0709100	Cg1 protein	null	7	408215	411961	(+)	3.23	Y	-1.804	CQ							15	4	11	highly polymorphic	E161D	V177I	N608D	P676S	T732R	L733	S740P	T744	M828I	K1121N	N1122D	E1128V	E1128D	V1132	V1134
PPQ_PSA, PPQ_AUC_covarbyPM2	mdCQvsPYM, PPQvsPYM, PPQvsCTL, mdCQvsCTL	PF3D7_0709200	glutaredoxin-like protein	GLP3	7	412343	413161	(-)	7.5	Y	-2.836	CQ							3	1	2		N232	L124V	G114E
PPQ_PSA, PPQ_AUC_covarbyPM2	mdCQvsPYM, PPQvsPYM, PPQvsCTL, mdCQvsCTL	PF3D7_0709300	Cg2 protein	CG2	7	413560	421749	(-)	4.75	N	-2.91	CQ							17	1	16	highly polymorphic	S2483N	S2464	L2379M	G2334C	M2325I	M2325K	K2324N	M2319I	M2313I	D2205N	H2169Y	N2167S	H2074P	Q2069H	V2042G	S1992N	L1883V
PPQ_AUC, PPQ_AUC_covarbyPfCRT	-	PF3D7_1402100	pseudouridine synthase, putative	null	14	81121	83760	(+)	3.78	Y	-0.51								4	1	3		N256K	N311Y	N311S	D496
PPQ_AUC, PPQ_AUC_covarbyPfCRT	-	PF3D7_1402500	ribosomal protein S27a, putative	null	14	92264	93537	(-)	1.5	N	-2.905								1	0	1		K60E
PPQ_AUC, PPQ_AUC_covarbyPfCRT	-	PF3D7_1402700	U2 snRNP-associated SURP motif-containing protein, putative	SR140	14	94980	98404	(-)	1.65	Y	-2.057								1	0	1		I625F
PPQ_AUC, PPQ_AUC_covarbyPfCRT	-	PF3D7_1402800	conserved Plasmodium protein, unknown function	null	14	100847	105624	(+)	5.87	Y	-1.778								1	1	0		D491
PPQ_AUC, PPQ_AUC_covarbyPfCRT	-	PF3D7_1402900	conserved Plasmodium protein, unknown function	null	14	106370	109234	(+)	2.25	N	-3.166								6	4	2		K215	A244D	N342	H677N	H850	D950
PPQ_AUC, PPQ_AUC_covarbyPfCRT	-	PF3D7_1403000	radial spoke protein 3, putative	null	14	110114	112645	(+)	6.44	N	-2.028								1	0	1		Q108K
PPQ_AUC, PPQ_AUC_covarbyPfCRT	-	PF3D7_1403100	condensin complex subunit 1, putative	CND1	14	113144	119011	(-)	2.39	N	-2.538								2	0	2		E1615Q	S1278R
PPQ_AUC, PPQ_AUC_covarbyPfCRT	-	PF3D7_1403200	EGF domain-containing protein, putative	null	14	120069	121134	(-)	4.33	Y	-1.113								2	0	2		E226Q	T216A
PPQ_AUC, PPQ_AUC_covarbyPfCRT	-	PF3D7_1403300	tetratricopeptide repeat protein, putative	null	14	121855	125340	(-)	2.72	Y	-1.856								2	0	2		I1160N	E487K
PPQ_AUC, PPQ_AUC_covarbyPfCRT	-	PF3D7_1403400	conserved Plasmodium protein, unknown function	null	14	125986	129877	(+)	7.75	Y	-0.61								1	0	1		E526Q
PPQ_AUC, PPQ_AUC_covarbyPfCRT	-	PF3D7_1403500	dynein light chain, putative	null	14	130022	132100	(-)	1.2	Y	-1.192								1	0	1		V161L
PPQ_AUC, PPQ_AUC_covarbyPfCRT	-	PF3D7_1403700	translocation associated membrane protein, putative	TRAM	14	133737	135073	(-)	3.8	Y	0.347								1	0	1		I224V
PPQ_AUC, PPQ_AUC_covarbyPfCRT	-	PF3D7_1403800	nuclear formin-like protein MISFIT, putative	MISFIT	14	136530	141420	(-)	3.19	Y	-0.549								9	3	6		V1179	D1161E	D1160E	E1159D	I1156	K1105N	T864A	P808	E575G
PPQ_AUC, PPQ_AUC_covarbyPfCRT	-	PF3D7_1404300	secreted ookinete adhesive protein, putative	SOAP	14	150000	150608	(+)	0.9	N	-1.996								3	0	3		G93R	S95R	N168T
PPQ_AUC, PPQ_AUC_covarbyPfCRT	-	PF3D7_1404500	rRNA biogenesis protein RRP5, putative	RRP5	14	153139	154545	(+)	2.13	N	-2.912								2	0	2		H134N	H141N
PPQ_AUC, PPQ_AUC_covarbyPfCRT	-	PF3D7_1404800	conserved Plasmodium protein, unknown function	null	14	163990	166854	(-)	2.1	Y	-2.062								4	2	2		R774K	N750	S749N	N748
PPQ_AUC, PPQ_AUC_covarbyPfCRT	-	PF3D7_1405100	GTPase-activating protein, putative	null	14	175503	179705	(-)	1.71	Y	-2.027								4	2	2		Y851S	N849	Y835S	N833
PPQ_AUC, PPQ_AUC_covarbyPfCRT	-	PF3D7_1405300	conserved Plasmodium protein, unknown function	null	14	181955	185032	(+)	3.59	Y	-2.403								1	0	1		L224H
PPQ_AUC, PPQ_AUC_covarbyPfCRT	-	PF3D7_1405500	COBW domain-containing protein 1, putative	CBWD1	14	190997	192724	(+)	1.76	Y	-0.345								1	1	0		T8
PPQ_AUC, PPQ_AUC_covarbyPfCRT	PPQvsmdCQ	PF3D7_1405700	RING zinc finger protein, putative	null	14	196327	198486	(-)	4.72	N	-2.592								1	0	1		G23D
PPQ_AUC, PPQ_AUC_covarbyPfCRT	PPQvsmdCQ	PF3D7_1405800	ribosome biogenesis protein BOP1, putative	BOP1	14	200493	204143	(-)	3.37	N	-2.42								1	1	0		L735
PPQ_AUC, PPQ_AUC_covarbyPfCRT	PPQvsmdCQ	PF3D7_1405900	RNA-binding protein, putative	null	14	205559	209003	(+)	4.31	Y	-2.743								4	0	4		D512H	D518H	T808I	P1076L
PPQ_AUC, PPQ_AUC_covarbyPfCRT	PPQvsmdCQ	PF3D7_1406100	tubby domain-containing protein, putative	null	14	211566	215651	(-)	4.54	Y	-1.579								11	3	8	highly polymorphic	D1213N	N1209K	D1208E	K1207	D1206E	N1205K	D1204E	K1203	D1202E	K861	Y332N
PPQ_AUC, PPQ_AUC_covarbyPfCRT	PPQvsmdCQ	PF3D7_1406200	transcription elongation factor SPT6, putative	SPT6	14	217845	226307	(+)	3.9	N	-2.866								1	0	1		E1616K
PPQ_AUC, PPQ_AUC_covarbyPfCRT	PPQvsmdCQ	PF3D7_1406300	glycerophosphodiester phosphodiesterase	GDPD	14	228410	229837	(+)	5.33	N	-3.15								1	0	1		L293H
PPQ_AUC, PPQ_AUC_covarbyPfCRT	PPQvsmdCQ	PF3D7_1406600	ATP-dependent Clp protease regulatory subunit ClpC	ClpC	14	239747	243772	(+)	3.75	N	-3.209								2	1	1		N1187D	K1328
PPQ_AUC, PPQ_AUC_covarbyPfCRT	PPQvsmdCQ	PF3D7_1406800	glideosome associated protein with multiple membrane spans 3	GAPM3	14	246380	247721	(-)	0.67	N	-2.163								1	1	0		L38
PPQ_AUC, PPQ_AUC_covarbyPfCRT	PPQvsmdCQ	PF3D7_1407100	rRNA 2'-O-methyltransferase fibrillarin, putative	NOP1	14	258746	259988	(+)	0.6	N	-2.36								1	1	0		N85
PPQ_AUC, PPQ_AUC_covarbyPfCRT	PPQvsmdCQ	PF3D7_1407600	conserved Plasmodium protein, unknown function	null	14	271014	277115	(-)	7.21	Y	-1.443								3	0	3		S1837L	T691I	H287Y
PPQ_AUC, PPQ_AUC_covarbyPfCRT	PPQvsmdCQ	PF3D7_1407700	conserved protein, unknown function	null	14	279176	280673	(+)	1.89	N	-2.8								2	0	2		N165Y	C333S
PPQ_AUC, PPQ_AUC_covarbyPfCRT	PPQvsmdCQ	PF3D7_1408000	plasmepsin II	PMII	14	293471	294832	(+)	3.2	N	-2.666								2	0	2		Q442H	CNV
PPQ_AUC, PPQ_AUC_covarbyPfCRT	PPQvsmdCQ	PF3D7_1408200	AP2 domain transcription factor AP2-G2, putative	ApiAP2	14	300725	305833	(-)	6.73	Y	-0.866								3	2	1		T1069	N891	Q812H
PPQ_AUC, PPQ_AUC_covarbyPfCRT	-	PF3D7_1408300	conserved Plasmodium protein, unknown function	null	14	312569	313296	(+)	0	Y	-1.781								1	0	1		L42H
PPQ_AUC, PPQ_AUC_covarbyPfCRT	-	PF3D7_1408700	conserved protein, unknown function	null	14	324754	346468	(-)	2.94	Y	-2.985								11	3	8		I7048	V6311I	K5533E	K5170N	T4817A	M4671I	S3018	I2638M	G2632V	K1355E	S466
*QTLs for PPQ PSA or AUC phenotypes and after controlling for pfcrt as a covariate.
†QTLs for bulk segregant analyses using drug-drug or drug-control pairwise comparisons for mdCQ (monodesethyl chloroquine), PPQ (piperaquine), PYM (pyrimethamine), CTL (control).
‡Bolded SNPs were reported in Amato et al, Lancet Infect Dis, 2017 and Miotto et al, Nature Gen, 2015.

[truncated: 3 more sheets: S11, S12, S13]
